# Supplementary material for: Comprehensive analysis of histone methylation modification regulators for predicting prognosis and drug sensitivity in lung adenocarcinoma
Source: Front Cell Dev Biol. 2022 Oct 3;10:991980. doi: 10.3389/fcell.2022.991980 (PMC9574078; doi:10.3389/fcell.2022.991980)
Supplement: Supplementary file 2 [file DataSheet1.ZIP › Table S2.xls]

## Sheet: Sheet1
id	Cluster	futime***	fustat**	age	gender*	stage**	T**	M*	N	SMYD3	CDYL	KDM6B	PRMT1	DPF1	BRPF1	MLLT10	KMT2E	TDRD1	SMNDC1	SGF29	CXXC1	TAF3	CBX4	CBX3	DPF2	RSF1	MORC3	SFMBT2	ING5	CBX2	DOT1L	MBTD1	PHF21B	PHF20L1	NCAPG2	ATRX	KDM2A	L3MBTL4	KDM8	MSH6	DNMT3B	L3MBTL3	ANK2	PHF3	SETMAR	MORC4	CDYL2	JMJD6	TDRD3
TCGA-05-4249	cluster1	4.1726	Alive	>65	MALE	Stage I	T2	M0	N0	2.49524	14.2664	10.283	12.4053	0.0677012	3.71324	4.73631	11.1073	0.221549	7.90868	3.90142	7.32972	3.56849	11.8101	55.0712	5.18443	3.45302	6.21228	2.729	1.99141	8.12843	2.31837	3.4222	0	2.6987	5.13862	6.72891	12.4706	1.98025	0.885027	6.54779	0.64338	3.73396	0.63047	10.268	3.68969	7.84462	3.41789	3.60226	2.43621
TCGA-05-4250	cluster1	0.331507	Dead	>65	FEMALE	Stage III	T3	M0	N1	2.00656	8.287	5.48934	33.4445	0.115501	4.44467	3.95457	9.49821	0.033562	7.58288	4.2831	7.04838	3.68797	32.9266	35.414	8.75395	5.24659	5.82815	0.962132	1.43211	5.98656	3.10309	3.58354	0.00876074	1.89759	13.0185	4.44509	15.965	0.193142	0.942125	12.4202	4.14743	1.75953	0.304418	11.5851	2.77648	7.97419	2.52975	4.8087	3.38025
TCGA-05-4382	cluster2	1.66301	Alive	>65	MALE	Stage I	T2	M0	N0	0.455302	2.77792	3.48679	20.7447	0.0779434	4.86946	3.91637	8.62225	0.0966031	6.66977	5.34721	6.37923	4.76108	11.9699	28.2609	9.56711	3.70631	5.81761	1.09815	1.44698	0.272545	1.4201	2.92804	0.069677	2.39681	3.28498	3.16307	15.5938	1.00058	0.754265	5.14633	1.05624	0.76308	0.368306	5.37147	3.51368	12.8255	1.01185	7.09611	3.43554
TCGA-05-4384	cluster2	1.16712	Alive	>65	MALE	Stage III	T2	M0	N2	1.73221	7.89872	6.91325	14.1515	0.114101	8.66514	3.51798	15.5916	0.208404	7.81618	6.59515	7.92551	3.64483	16.5958	108.987	7.66415	4.23437	6.85066	0.510059	3.38321	4.74856	3.54319	4.97587	0.00732307	3.25121	8.27761	5.80442	23.1246	2.41905	0.782302	12.7945	1.66972	1.32247	0.329644	9.61901	6.02948	5.51755	1.74535	4.67597	3.2707
TCGA-05-4389	cluster1	3.75068	Alive	>65	MALE	Stage I	T1	M0	N0	3.93525	7.43075	12.5159	21.4336	0.0931854	6.24628	5.13928	13.3267	0	6.27043	8.0215	8.0999	3.54435	9.40796	27.0968	9.93157	5.02557	7.68666	0.351351	6.35561	0.660194	3.53767	6.19267	0.0188482	2.08608	1.78835	5.82989	20.172	1.4152	1.66785	5.38323	1.08024	2.16847	0.462178	11.2752	5.67705	2.99066	2.34273	4.27359	3.6382
TCGA-05-4390	cluster1	3.08493	Alive	<=65	FEMALE	Stage I	T2	M0	N0	1.52324	7.85268	9.07326	36.8844	0.0654245	5.96884	3.13395	6.64945	0.0119497	3.72184	6.32807	13.1098	2.45584	18.2753	41.1883	7.0745	4.70658	3.88627	0.855061	2.32082	3.68319	3.15375	3.19227	0.12555	2.16778	2.08969	5.08293	16.6398	0.982478	0.964117	4.59073	0.359482	2.37079	0.350042	10.0554	4.38438	5.2694	3.7984	3.55653	2.78827
TCGA-05-4396	cluster1	0.830137	Dead	>65	MALE	Stage III	T4	M0	N1	1.36946	6.53806	2.66132	25.1119	0.0431859	4.11509	5.33072	6.50882	0.00358538	10.9026	4.26757	6.35721	2.05776	10.8096	75.4196	7.33272	2.08442	5.49639	0.952367	1.43174	0.331365	1.19368	1.58588	0.00982692	1.26969	5.80067	1.48702	9.08833	1.74028	0.429244	5.69303	0.720415	1.9792	0.211088	3.08692	3.54495	2.11323	0.709128	6.8446	1.35238
TCGA-05-4397	cluster1	2.00274	Dead	<=65	MALE	Stage II	T2	M0	N1	1.16926	7.66157	7.97419	25.2539	0.157274	5.51125	4.96697	12.4675	0.169743	6.76318	4.80356	5.89515	3.61314	18.9761	54.4449	6.57375	5.25977	4.41601	0.681481	2.59728	2.31497	2.58859	3.68668	0.00198819	2.06231	5.10032	3.34081	19.3643	1.07784	0.657003	10.4319	1.12652	2.30193	0.448429	11.3488	2.41139	4.17854	0.633592	6.82376	1.69037
TCGA-05-4398	cluster1	3.92055	Alive	<=65	FEMALE	Stage III	T4	M0	N3	3.49121	9.07176	3.64714	35.6024	0.0475412	2.97903	2.40068	6.58667	0	7.90921	6.11053	10.9568	2.39463	17.2733	73.0482	5.54966	1.99166	2.86227	0.84832	1.33579	5.26155	0.862929	1.53695	0	1.21054	3.40844	1.56093	9.87374	0.72396	1.00991	4.7485	0.837876	0.814514	0.112771	3.69959	2.58298	2.92078	0.683367	4.85528	2.10566
TCGA-05-4403	cluster2	1.58356	Alive	>65	MALE	Stage I	T2	M0	N0	1.20084	6.71216	6.64015	23.6529	0.0471213	3.03372	3.4116	17.6191	0.254889	4.87239	7.06922	7.88357	2.48909	15.0486	39.1685	8.24941	3.77376	5.24022	0.996405	3.8086	0.504796	2.58078	2.58527	0.0151214	1.79814	2.12379	2.96763	20.8029	1.17827	1.05538	4.57875	2.39372	0.986819	0.181514	7.81245	2.28275	4.11475	2.15933	4.51507	2.51762
TCGA-05-4405	cluster1	1.67123	Alive	>65	FEMALE	Stage I	T2	M0	N0	1.4205	13.5969	8.02713	23.2703	0.101277	4.31504	5.40923	7.55751	0.145851	5.50186	7.64972	14.4375	2.84758	18.0027	34.5424	7.38685	2.99942	5.05949	1.79779	4.17954	4.11953	4.72908	3.68702	0.00975005	1.87601	1.62144	4.36925	17.4725	0.932636	1.89797	3.72654	0.900542	1.56878	0.685802	6.13276	2.83579	2.92117	2.68104	4.07213	3.52325
TCGA-05-4415	cluster1	0.249315	Dead	<=65	MALE	Stage III	T4	M0	N2	2.2366	6.44382	1.04088	31.8885	0.0456203	2.03238	3.68748	2.6464	0.0590216	11.4737	4.11527	3.69272	1.251	4.16285	69.0762	4.28825	0.7443	3.64791	0.509693	0.950237	0.365796	0.595751	0.760232	0.00317193	0.642245	3.90397	0.961233	3.8641	1.53157	0.456316	5.17248	0.634545	1.25271	0.223442	1.76362	5.33579	6.13293	1.36056	3.99569	0.937311
TCGA-05-4417	cluster2	1.24658	Alive	<=65	FEMALE	Stage I	T2	M0	N0	3.17715	6.43258	6.21619	19.6726	0.153783	6.10976	2.89574	10.2188	0.0723484	5.56629	11.279	13.0461	2.93838	16.5588	64.3917	6.63079	3.26289	6.40195	1.38665	3.26797	3.22133	5.29642	3.8021	0.0427694	3.24473	5.86739	4.30469	16.3992	0.80098	1.04116	5.54072	4.15965	3.14111	0.611655	6.80665	3.75629	7.89821	1.03516	6.17577	1.87771
TCGA-05-4418	cluster2	0.750685	Dead	>65	MALE	Stage III	T3	M0	N2	0.934256	10.3707	9.09336	18.6342	0.107037	6.13798	4.93432	14.2889	0.0792573	6.15983	6.30226	11.2817	3.63108	25.8335	33.4985	9.03707	5.62228	6.8866	4.96114	3.40204	2.98619	3.98887	4.69933	0.00241368	2.14185	3.46154	6.08837	30.9342	1.37829	1.0692	6.61389	1.40358	2.97923	0.531433	11.258	2.15276	6.23317	1.26575	5.00627	1.96652
TCGA-05-4420	cluster2	2.49863	Alive	<=65	MALE	Stage I	T2	M0	N0	3.98327	5.23431	9.88429	19.6909	0.0614826	5.00621	7.18936	5.47443	0.0153132	3.25888	6.93456	7.49765	2.2082	23.3168	43.2463	7.93562	3.109	2.50787	9.88188	2.65998	1.9342	3.27267	2.13483	0.00466344	4.46168	3.18659	2.3901	26.0043	0.350571	0.684171	3.97563	3.91132	1.04419	0.132582	4.29912	3.33197	4.8695	3.57425	7.77131	1.30325
TCGA-05-4422	cluster1	1	Alive	>65	MALE	Stage I	T2	M0	N0	1.87897	5.41401	3.99727	26.3147	0.0419961	3.61256	5.08643	6.59851	0.660844	8.14958	5.9572	9.92342	4.70725	20.2819	36.7726	6.02161	2.58897	3.18933	2.29174	2.24084	6.63112	1.99606	3.7016	0.0107813	1.86413	2.92906	2.84579	15.3105	1.42808	0.533639	5.06672	2.16351	2.17749	0.491275	6.30828	2.68653	7.2243	1.39351	6.28667	1.17196
TCGA-05-4424	cluster1	2.50137	Alive	>65	MALE	Stage II	T3	M0	N0	3.01424	6.10844	6.05534	20.5015	0.126002	4.354	5.23493	12.2495	0.0109591	4.10981	6.19673	19.1448	3.5646	17.4003	44.4202	8.14554	5.11603	3.92367	8.45237	3.94778	1.8434	2.97664	4.43147	0.0350433	1.78507	5.14354	3.74588	21.1232	0.296726	1.36195	4.61626	1.95943	3.97676	0.476003	4.86207	2.02662	4.80406	1.11742	9.89612	2.63322
TCGA-05-4425	cluster2	1.83288	Alive	>65	FEMALE	Stage IV	T2	M1	N0	1.03161	4.79018	6.83676	22.7105	0.165935	3.73013	2.08316	9.82562	0.0227308	4.40369	3.4687	8.74126	2.3378	17.1743	50.9711	8.93532	4.68835	4.74189	0.468146	1.83581	1.70866	2.00676	2.53845	0.0138447	2.6871	9.84782	4.25197	18.6806	0.860635	0.749357	8.97344	1.19559	2.67158	0.229605	4.52044	3.04796	7.4979	0.549173	4.25665	1.13383
TCGA-05-4426	cluster2	2.16712	Alive	>65	MALE	Stage I	T2	M0	N0	2.35541	6.20412	12.7372	29.5659	0.0956803	3.68606	4.41494	5.76175	0.349517	5.3872	4.26147	11.2185	2.0228	17.3421	103.457	6.4316	2.11177	3.66416	0.432595	4.14459	1.68917	4.32904	2.39433	0.0665255	1.59258	4.00357	2.03509	16.3375	1.40653	0.786478	5.58084	2.00867	2.06967	0.102972	3.34116	3.76069	4.30443	0.494223	6.75164	1.90687
TCGA-05-4427	cluster1	2.16712	Alive	<=65	FEMALE	Stage II	T2	M0	N1	0.806109	6.79753	9.18765	26.3369	0.0793323	3.91392	3.06016	5.29607	0.00426174	6.97174	3.41691	19.7288	1.93561	22.4075	35.2913	5.71098	2.23855	2.56576	0.733679	2.98025	19.6347	5.52044	3.13241	0.0194679	1.83479	9.14837	2.99211	18.4183	3.169	0.992708	3.95301	5.89262	2.03713	0.0245989	8.9724	2.39257	3.5329	4.49722	7.85059	1.66666
TCGA-05-4430	cluster1	2.08493	Alive	<=65	FEMALE	Stage I	T2	M0	N0	1.84011	7.21107	10.1649	33.6357	0.056652	4.35387	6.68424	9.79843	0.0318381	11.0477	6.64756	15.2754	6.16538	12.3981	82.7376	8.01188	4.45995	6.68856	0.502293	5.43604	12.7301	4.52981	5.60922	0.0327236	2.2808	11.8747	4.94188	16.5064	0.0367945	1.85923	9.06502	2.18212	3.12149	0.336529	10.7591	2.67408	4.78463	0.44979	4.88511	2.44664
TCGA-05-4432	cluster1	2.08493	Alive	>65	MALE	Stage II	T2	M0	N1	4.09204	18.2723	2.40146	37.668	0.022323	2.78457	7.94287	11.5858	0.0135909	7.34513	3.98535	6.57441	2.17732	8.39594	122.404	4.44898	5.92709	11.5154	3.61726	2.68312	5.55818	1.34667	6.3091	0.0620838	5.6342	9.12854	7.30827	8.08962	5.48385	0.990415	9.11034	4.55139	2.01881	6.42872	16.4336	5.22685	3.30919	1.26472	5.60076	2.77809
TCGA-05-4433	cluster2	2	Alive	>65	MALE	Stage I	T2	M0	N0	1.84576	4.98912	9.12993	20.3124	1.41988	3.90972	6.24775	10.9141	0.128386	7.61954	4.80787	20.4986	3.85967	16.6122	41.6617	7.7961	3.36541	5.48992	3.05996	4.63854	7.96182	4.46392	6.00673	0.0469179	3.77347	16.0716	6.22989	19.7455	2.58309	1.03584	13.4227	3.47358	2.65713	0.477975	6.89015	2.49084	8.65553	2.86258	4.60491	2.39325
TCGA-05-4434	cluster1	1.25205	Dead	>65	FEMALE	Stage IV	T4	M1	N1	2.69233	7.33363	10.0046	18.8801	0.517016	6.9055	4.96111	9.25732	0.0521216	6.01516	4.68877	5.41761	3.60532	15.9973	68.2196	10.1388	5.19891	3.91805	1.19651	1.41103	3.91606	6.23176	3.15537	0.00280111	2.55458	6.98968	5.09822	18.3488	1.00831	0.754071	10.0708	2.93407	2.07699	0.604349	6.05741	3.35668	3.9096	1.48587	6.59008	1.85885
TCGA-05-5420	cluster2	1.25205	Alive	>65	MALE	Stage III	T2	M0	N2	1.68019	5.32886	10.7144	18.0088	0.127093	4.54328	3.92668	8.79809	0.0183264	5.64865	4.39895	11.9391	3.26877	12.7093	24.048	5.48101	2.92928	4.89534	2.95496	2.13399	2.74952	3.44948	2.40775	0.0111621	1.71379	3.48738	3.55106	14.1237	0.782625	1.22421	5.12592	0.797494	1.97809	1.64488	7.05394	3.40251	4.12549	2.05622	6.36885	3.00628
TCGA-05-5423	cluster2	0.413699	Alive	<=65	MALE	Stage II	T2	M0	N1	2.2158	6.44093	2.14516	23.2379	0.0528037	1.36186	2.6188	4.34515	0.489115	7.09861	5.71081	6.14509	1.3749	13.1884	40.8113	5.86654	1.48836	4.1644	0.221913	1.70444	1.18423	0.571777	1.10621	0.0125876	1.85169	1.05184	2.11626	7.94628	1.92892	0.815784	3.75159	0.500503	0.552365	0.316117	3.2831	8.18163	2.87035	0.220034	2.61447	1.17435
TCGA-05-5425	cluster1	2.41644	Alive	>65	MALE	Stage II	T2	M0	N1	1.65325	4.4135	12.1895	21.5806	0.0365911	6.34034	3.80179	9.13366	0.253011	5.02562	5.77662	7.13983	2.62138	17.163	38.9963	7.01509	3.39383	4.91406	1.54787	1.56972	1.46037	2.76242	2.3659	0.00436139	1.64907	2.8258	4.57326	16.7733	0.387762	0.950466	5.08532	0.216769	2.66958	0.261767	7.6835	2.46198	5.29171	2.10534	4.3633	2.08049
TCGA-05-5428	cluster2	1.83562	Alive	<=65	MALE	Stage II	T1	M0	N1	0.988291	9.5077	8.61362	28.7643	0.134707	6.11434	4.41086	9.80141	0.0486956	5.62254	4.50293	8.27769	3.56676	26.0013	37.9741	8.718	6.10976	5.42781	1.57675	1.94668	1.97312	4.85553	4.16973	0.00702454	2.06995	5.8467	6.08515	28.395	0.409589	0.783764	8.13293	2.03952	1.85213	0.316576	6.9054	4.01063	5.3616	1.01538	7.21493	2.1588
TCGA-05-5429	cluster2	0.753425	Dead	<=65	MALE	Stage III	T3	M0	N2	9.44927	10.26	4.24674	3.58366	0.237831	3.35808	14.3078	36.9758	0.349928	10.5019	1.01522	1.9677	3.61888	6.23204	45.8067	2.85253	14.2074	24.8915	9.63461	1.91811	0.457232	4.40552	15.2895	0.110241	16.2754	18.1243	22.843	23.4745	1.18731	0.863625	8.60197	2.49303	4.47783	1.81433	23.8518	7.57431	4.95431	5.77367	4.81319	8.71184
TCGA-05-5715	cluster2	0.169863	Alive	>65	FEMALE	Stage I	T2	M0	N0	1.94119	6.65099	10.038	22.3832	0.0492688	5.13519	4.94128	15.7414	0.356741	5.65671	7.5633	8.59275	2.92631	13.3084	34.4358	6.28612	3.26682	6.23703	1.51729	3.05913	0.703964	2.16847	2.48186	0.0176174	2.05866	4.91197	5.6384	19.0598	0.708881	1.30487	7.26979	1.54328	1.76421	0.849617	7.24322	3.39075	7.42083	1.42923	4.20535	2.10718
TCGA-35-3615	cluster2	0.0383562	Alive	<=65	MALE	Stage I	T2	M0	N0	1.92474	8.82222	11.0474	29.3923	0.110221	4.68673	6.51634	8.51663	0.149124	7.82419	3.71785	16.6822	3.57147	33.0119	58.7676	6.00925	2.62302	4.01498	0.639839	3.64416	11.5047	3.47151	3.7742	0.00681204	4.90085	5.79601	3.86962	15.7703	0.553944	0.776225	6.57736	3.38148	2.44504	0.903781	6.79343	3.45533	5.3364	0.85414	6.24382	1.98709
TCGA-35-4122	cluster1	0.616438	Alive	>65	MALE	Stage I	T1	M0	N0	3.36607	5.61446	3.13157	11.2121	0.0556075	1.94186	2.286	3.31785	0.156256	4.06698	10.2853	7.73455	1.62671	20.753	38.7236	3.27873	1.82622	2.14676	0.996378	3.75585	6.64663	1.30966	1.78204	0.0142757	1.22867	2.97931	1.91531	7.8607	0.817771	1.0726	3.43476	0.257204	0.321251	0.263809	3.90539	2.80897	2.04472	0.592661	5.35572	2.57026
TCGA-35-4123	cluster1	0.49863	Alive	<=65	MALE	Stage I	T1	M0	N0	2.10611	7.14818	9.26629	13.2011	0.0730032	3.4686	4.89512	15.1295	0.104767	6.48729	4.61941	5.83292	3.40613	12.0021	52.6292	6.22254	5.29217	8.94475	1.25865	1.5964	1.07389	1.65318	2.9093	0.0108768	3.09662	2.86545	12.0224	17.7233	1.02364	0.901663	7.18923	0.518974	4.05086	0.542869	8.85613	3.12959	7.32288	1.60732	3.90604	3.53185
TCGA-35-5375	cluster2	0.723288	Alive	<=65	MALE	Stage III	T2	M0	N2	1.74493	3.39095	6.49814	27.5181	0.014865	4.43804	2.93998	9.04165	0.0316757	4.88675	10.9849	10.6832	2.45552	9.11717	28.1041	6.55715	2.50834	3.1029	0.578289	2.48571	1.07063	2.05936	1.59198	0.00413418	1.0845	0.997237	3.02353	11.8645	0.436293	1.46625	3.92901	0.20034	3.53061	0.472753	7.53303	6.72111	4.75679	1.02007	3.51041	1.81154
TCGA-38-4625	cluster1	8.14521	Alive	>65	FEMALE	Stage I	T2	M0	N0	1.34121	7.22471	7.85985	25.2993	0.0897727	5.30937	4.96381	11.7128	0.0317358	5.71972	8.71713	12.481	3.09561	11.0961	35.0098	8.27891	4.7971	6.30155	0.685727	4.40741	1.24655	4.44188	6.66349	0.026578	2.71978	1.66294	4.99564	20.2907	1.45133	1.92381	3.87306	0.993735	1.59583	0.476267	11.9488	4.37233	1.89622	2.11826	4.32914	3.27413
TCGA-38-4627	cluster2	3.14247	Dead	<=65	FEMALE	Stage II	T1	M0	N1	1.1011	6.62385	18.6111	38.0671	0.078158	8.75553	4.59162	20.7822	0.0503839	8.77511	10.4834	6.18255	2.46409	51.9521	16.0292	11.2414	6.29377	2.62076	0.532136	1.70624	1.14861	6.25316	3.83994	0	2.04043	3.8654	2.34691	28.9586	0.0831818	0.759463	6.92578	2.14485	0.746683	0.797322	5.39264	3.34703	3.75395	0.492581	6.92102	1.45415
TCGA-38-4628	cluster2	4.08767	Dead	<=65	FEMALE	Stage II	T2	M0	N1	5.55518	8.83203	5.57019	25.6091	0.0634522	3.23257	5.30926	7.00762	0.00755833	6.945	3.66592	5.92664	4.40047	19.3943	45.2677	7.2536	3.76233	5.02782	1.39434	3.20235	4.8689	3.42333	3.43514	0	5.1035	6.21557	4.0859	14.4937	0.0931729	0.619652	13.5361	1.57591	1.37783	0.138152	8.57718	1.57778	2.6047	0.940897	11.5783	1.03971
TCGA-38-4629	cluster2	2.36712	Dead	>65	MALE	Stage II	T3	M0	N0	2.40708	6.86445	11.7187	20.4698	0.137574	5.83153	7.00496	8.52297	0.00837592	5.0753	5.35789	11.7781	2.55721	18.542	38.2422	6.90743	3.33535	4.59956	1.45965	3.06556	2.12107	3.71227	3.07207	0.466792	1.95176	5.09033	3.82841	14.3883	1.67046	1.16082	6.07315	1.48806	2.64332	0.639375	6.64515	4.20244	2.82465	2.49522	7.21315	1.67335
TCGA-38-4630	cluster1	2.93973	Dead	>65	FEMALE	Stage I	T2	M0	N0	3.07934	6.26968	1.64726	48.8491	0.1916	1.95903	5.57916	3.91791	0.00648064	9.36916	3.9611	5.00799	1.33536	3.99758	88.5207	4.75944	0.956513	3.56144	0.636549	1.61173	0.389317	0.586238	2.65838	0.0118416	1.75684	2.97338	1.33676	2.43161	1.32671	0.691533	6.08863	0.610619	1.25243	0.428303	2.52398	3.79106	6.2274	0.601075	6.5625	1.41968
TCGA-38-4631	cluster1	0.969863	Dead	>65	FEMALE	Stage I	T2	M0	N0	2.97706	8.96168	2.67242	28.8572	0.0507229	5.10717	5.88556	9.25278	0.0617631	4.57945	5.99887	10.0029	2.41538	8.91408	47.949	4.06748	8.46456	10.7229	4.85706	3.40462	0.837206	2.31355	6.16855	0.291541	2.02126	4.44805	10.1836	9.87223	1.46495	0.576007	10.1215	0.74788	4.23799	0.665462	14.1934	3.78443	33.593	6.68007	2.99573	7.21763
TCGA-38-4632	cluster1	3.71781	Dead	<=65	MALE	Stage IV	T2	M1	N1	2.51535	4.8307	6.83095	14.3654	0.0883289	5.26393	5.13402	15.3258	0.075624	4.80371	9.74362	9.22146	4.37837	11.998	24.2091	8.50087	5.29132	6.54196	1.23801	2.65633	0.493909	2.17218	4.13616	0.0138182	1.5883	1.70262	6.81791	13.2059	1.50489	1.06283	4.81378	1.07025	2.11969	0.744966	8.67884	2.8081	11.1246	4.22393	2.37507	3.51941
TCGA-38-6178	cluster2	1.2274	Alive	>65	FEMALE	Stage III	T2	MX	N2	3.23287	5.29531	12.9551	28.8676	1.74379	4.31948	4.80545	8.35989	0.0722899	8.02912	3.65666	12.6992	3.98884	25.4662	37.3469	7.92473	6.0583	4.12267	1.53823	1.20337	5.87546	6.29644	4.73947	0.0271949	4.55948	7.20916	5.96575	20.5739	2.6074	0.752573	6.77646	3.10153	3.2107	0.646137	9.34566	2.46875	6.0333	1.2263	6.64069	2.35672
TCGA-38-7271	cluster2	2.19178	Dead	>65	FEMALE	Stage I	T1	M0	N0	7.48085	10.4573	9.63269	38.1547	0.129523	4.70562	3.10783	5.24606	0.0394286	3.97174	4.54139	10.9008	2.82673	19.4284	30.7784	5.19892	1.9103	1.57291	4.68105	2.21251	13.2113	4.9857	4.01073	0.0294728	2.14031	5.44593	3.18772	11.9118	0.00473418	0.914231	4.09767	2.72626	1.33016	1.62721	5.87991	4.30984	5.38588	0.19815	5.93692	1.4709
TCGA-44-2655	cluster1	1.57534	Alive	<=65	FEMALE	Stage I	T1	M0	N0	1.73893	5.51884	10.6401	18.0872	0.0740444	5.21917	2.8228	11.3282	0.0772805	4.96767	7.43432	7.85875	3.41302	11.1419	28.9094	7.78875	4.3725	4.93233	2.10429	2.02784	0.580317	2.34453	1.83323	0	2.66565	2.64475	7.03394	20.1968	1.21527	1.02452	4.98819	0.718283	1.10226	0.267639	4.41294	2.68314	8.51532	4.42345	3.88306	3.13328
TCGA-44-2656	cluster2	1.59452	Alive	<=65	MALE	Stage I	T2	M0	N0	2.00369	7.32959	9.98685	26.9699	0.267718	4.12061	3.13915	9.11626	0.0382017	7.14639	6.80638	10.2649	2.46452	13.9157	38.5742	9.14022	3.40345	3.59088	3.50214	3.68275	4.46981	3.93311	2.4147	0.0488621	1.80964	5.21797	2.33656	24.3112	0.560058	1.95867	5.96538	9.71416	1.75145	0.337367	6.56267	2.25162	2.05597	1.15916	5.77237	2.12162
TCGA-44-2659	cluster2	1.44932	Alive	<=65	FEMALE	Stage II	T1	M0	N1	5.09702	5.77567	2.68672	39.5299	0.126955	3.14006	5.72817	4.3707	0.0193234	11.8119	4.65421	3.88007	2.0221	11.6493	52.4049	4.60756	2.41542	3.7986	0.445589	1.9776	0.214307	1.3155	1.24116	0	1.87615	4.76716	1.49557	11.9045	0.114848	0.519679	7.00928	0.928624	0.960085	0.118971	3.09578	3.711	8.70546	0.506414	8.2864	0.904246
TCGA-44-2661	cluster2	1.22192	Alive	>65	FEMALE	Stage I	T1	M0	N0	2.79255	9.2335	8.4109	17.7625	0.0445109	4.58888	3.74042	11.5658	0.0628215	8.55871	7.29732	11.0808	2.62321	9.23264	49.3337	5.0477	2.73204	3.68575	1.65289	3.41323	1.05533	2.3779	3.42821	0.00337614	3.09978	1.68158	4.60913	11.8072	0.480754	0.788651	3.98247	0.776079	2.21086	0.337011	8.6896	2.8206	4.58067	2.55356	3.00992	3.50605
TCGA-44-2662	cluster1	1.31507	Alive	<=65	MALE	Stage I	T2	M0	N0	2.48461	6.04405	5.27391	13.2886	0.305786	4.56286	3.16613	9.18264	3.85816	6.30332	7.72877	5.48218	2.38636	13.5592	33.89	6.66374	2.83189	6.27486	0.663618	1.18232	1.0935	1.93265	2.20458	0.006714	1.59978	1.68587	5.2629	14.2632	0.922085	0.927628	5.33022	0.517233	2.2361	0.772004	6.35697	3.04284	6.83843	0.884729	3.6432	1.44549
TCGA-44-2665	cluster2	1.09589	Alive	<=65	FEMALE	Stage II	T2	M0	N1	1.99902	6.2314	13.6859	23.2382	0.0903958	5.92469	5.88248	12.6885	0.206383	4.7316	9.7181	14.7035	3.52423	14.657	19.6001	7.07031	3.1682	5.01554	2.29185	4.31632	0.991858	3.93185	3.18924	0.064647	1.64674	1.48578	4.48632	15.8428	1.04361	1.65745	4.26846	0.743025	1.8306	3.99748	8.39178	4.04897	3.10696	2.58606	3.67096	2.53801
TCGA-44-2666	cluster2	0.265753	Dead	<=65	MALE	Stage I	T2	M0	N0	1.42636	6.02084	3.87451	29.3717	0	2.63072	3.71494	8.22346	0.0220631	6.34728	6.26498	7.34338	1.95772	10.1569	49.9985	7.0495	2.18629	5.08969	0.215546	2.31927	1.17248	0.956761	2.18609	0	1.80392	1.18237	2.91734	7.98227	0.684796	1.19868	4.56502	0.275507	1.83142	0.0764091	5.24339	4.8115	3.46646	1.85322	4.8812	2.86761
TCGA-44-2668	cluster1	0.673973	Alive	<=65	MALE	Stage I	T2	M0	N0	1.45233	8.74929	11.155	27.8817	0.0686168	4.91469	3.92429	11.2983	0.0854506	6.45599	5.08899	11.8686	2.92228	10.6772	52.2935	8.49744	5.75059	4.37587	1.04088	2.45195	2.6904	3.97383	3.9023	0	2.56393	9.05798	5.62235	26.9765	1.07406	1.13792	6.64724	0.721063	2.88702	0.780113	7.47681	3.50035	4.36642	3.1247	6.1198	1.16446
TCGA-44-3396	cluster2	1.12603	Alive	>65	FEMALE	Stage III	T2	M0	N2	2.85924	5.20352	17.0063	19.4237	0.0500194	3.74803	5.72519	9.98026	0.105064	6.21396	7.39269	9.93948	2.87796	21.0832	34.8008	8.80393	3.93698	4.67972	0.559646	2.96896	1.28342	3.19499	3.56755	0.0375602	3.22248	2.381	3.32049	19.3809	1.04677	0.879766	7.44762	3.31359	0.972017	0.537876	8.93003	2.01929	2.57342	0.412454	6.83796	2.45942
TCGA-44-3398	cluster2	0.693151	Alive	>65	FEMALE	Stage I	T1	M0	N0	1.68016	6.72869	6.31104	18.3826	0.0832492	5.23953	3.73673	12.7321	0.0394212	5.84126	5.72066	6.34965	3.03166	15.0105	68.5207	7.2244	4.68161	6.74862	1.09887	1.70379	2.65705	1.89987	3.28223	0.0180078	2.81738	5.57007	7.92949	18.0535	0.22872	1.04064	8.19357	0.795932	4.31578	0.570475	7.61669	2.80065	9.29299	3.4228	4.18284	3.81834
TCGA-44-3917	cluster2	1.07397	Alive	<=65	FEMALE	Stage I	T2	M0	N0	2.19915	10.095	8.82499	28.8948	0.0769766	4.08342	5.08273	9.50314	0.00620279	6.49389	5.68435	9.31734	2.99341	21.0365	52.4187	7.96982	4.69006	3.06448	0.521909	1.94286	0.844618	2.60499	3.44234	0.0283347	1.2758	2.88478	3.9689	19.2408	1.14421	0.680719	9.73242	0.443611	1.92563	0.54241	9.27667	1.51722	4.5928	0.655314	7.9197	1.47523
TCGA-44-3918	cluster2	0.539726	Alive	<=65	FEMALE	Stage I	T1	M0	N0	4.28424	9.74615	10.1914	23.06	3.80115	4.98583	5.72905	8.96066	0.105505	7.66021	5.93479	4.52198	4.60835	20.363	51.5829	10.7465	4.06014	4.36488	1.67146	2.51206	2.31643	4.22843	3.10473	0.0352648	2.10134	4.07421	2.75188	18.7646	0.548894	1.27919	5.62023	0.593006	1.1454	0.163384	7.14055	3.31021	3.30592	0.780818	5.56734	1.80627
TCGA-44-3919	cluster2	0.520548	Alive	>65	FEMALE	Stage I	T1	M0	N0	1.30981	4.4677	10.4533	20.256	0.0802345	4.68926	5.02228	10.514	0.0732735	5.05224	9.79133	15.1199	3.35957	10.8233	23.7125	5.99029	3.22824	5.2776	1.82831	4.22112	1.0666	4.61462	3.3159	0.0334717	1.94121	1.56381	3.43249	14.2776	1.62405	1.68653	3.54497	0.909786	2.01489	0.8049	7.76523	3.89363	3.86398	1.28551	5.12942	3.16157
TCGA-44-4112	cluster2	1.0137	Alive	<=65	FEMALE	Stage I	T2	M0	N0	1.76417	7.12183	9.3285	13.1181	0.105703	4.55158	7.29151	10.9172	0.493388	6.33164	6.64608	8.74797	3.99207	12.2968	22.6933	5.71129	5.4713	5.1677	1.78306	3.67674	1.03293	2.73772	3.49789	0.0215583	2.0625	1.56185	5.65405	18.4093	0.729566	1.42089	3.06977	0.521133	1.61859	1.3131	7.78862	2.64252	2.56969	2.825	3.43973	2.54986
TCGA-44-5643	cluster2	1.14247	Alive	<=65	MALE	Stage III	T2	M0	N2	1.35613	6.56641	4.11161	23.1661	0.0871701	5.50045	5.2992	7.73473	0.0199018	9.38758	4.34795	8.3765	3.34019	9.28258	45.0203	6.31247	3.86688	4.67332	3.07787	1.64742	0.938071	2.38761	2.97582	0	3.48397	5.41882	5.06007	21.7558	1.66351	1.47622	7.4792	0.813337	5.24613	0.537445	6.63225	1.88102	5.97985	4.52652	3.93301	3.08562
TCGA-44-5644	cluster2	1.36438	Alive	<=65	FEMALE	Stage I	T2	MX	N0	1.4083	10.2083	12.9884	14.0442	0.405026	7.29151	4.03902	22.7868	0.0231179	4.51981	4.46215	9.25118	3.67866	29.2308	52.6115	9.49174	5.80006	6.5545	2.17305	4.5763	5.54445	2.39487	2.7448	0.176007	2.82638	13.3511	6.29533	16.3786	0.399479	1.15321	9.27364	1.43028	2.10712	0.470366	5.75264	2.9409	6.3647	0.960855	4.55646	1.74754
TCGA-44-6145	cluster1	0.89863	Alive	<=65	FEMALE	Stage I	T1	M0	N0	1.37237	6.47758	8.58398	22.7259	0.130097	6.80296	6.26067	18.0965	0.00913925	10.0411	3.32452	7.74091	4.41052	8.77322	61.7604	6.40271	5.16574	6.99399	2.98103	2.19676	0.664467	3.36092	3.30646	0.0361821	2.79982	8.68193	8.00178	18.7608	1.87903	0.915762	10.8645	2.96723	3.74855	1.08141	7.1034	3.4026	7.35149	3.48794	4.42616	1.96448
TCGA-44-6774	cluster2	0.989041	Alive	<=65	FEMALE	Stage III	T1	M0	N2	1.57568	3.88026	9.62684	23.3829	0.0331262	3.74921	3.88652	9.74734	0.0259305	6.28156	7.1653	9.78237	3.09582	14.891	44.7107	6.17415	2.70301	2.27222	0.390262	1.7618	4.0741	1.65446	2.68442	0	7.42814	2.00561	5.29741	12.0906	0.850496	0.967317	3.59747	0.863468	1.36833	3.32769	5.41284	3.34326	3.77022	1.48125	3.1053	2.81022
TCGA-44-6775	cluster2	1.0137	Alive	>65	FEMALE	Stage I	T2	MX	N0	1.58073	7.37033	7.73529	23.5039	0.0563343	3.25231	1.54088	9.60605	0.0836011	4.04334	4.72635	5.49386	2.45595	14.1188	24.0122	7.45233	2.99996	4.44133	0.723352	1.61171	1.99701	2.04207	2.78346	0.0117506	1.61683	3.39553	3.6567	13.1783	0.407696	1.00423	5.98651	0.452621	1.6659	0.309944	7.32812	2.55849	6.11257	3.29434	5.02846	2.54967
TCGA-44-6776	cluster2	5.30959	Alive	<=65	FEMALE	Stage I	T1	MX	N0	1.58816	4.96366	12.8663	12.8824	0.0482487	4.93792	4.5081	8.15763	0.176251	6.27521	7.87487	13.9715	3.2694	9.0511	43.1927	5.66685	3.06372	9.31242	0.889383	5.27519	0.923063	4.79177	3.61994	0.0402562	2.92089	4.35628	4.12181	16.8973	1.98515	1.408	6.79774	0.622474	1.20284	0.616046	11.4951	4.48716	3.75259	1.53668	5.70351	5.57402
TCGA-44-6778	cluster2	3.0411	Alive	<=65	MALE	Stage I	T1	MX	N0	1.55071	5.06414	4.86236	36.6169	0.0493744	3.83148	2.10919	9.10998	7.52196	8.14557	5.52831	7.09859	2.55164	17.7449	64.1667	7.74957	11.8937	3.87329	0.482726	2.92962	5.29632	3.30479	2.87229	0.0299603	2.05282	6.31433	4.32034	16.9601	1.06927	1.26956	9.83282	3.13638	3.03815	0.159708	29.4736	2.56706	3.09212	4.57744	3.66366	2.13428
TCGA-44-6779	cluster1	1.36986	Dead	<=65	FEMALE	Stage II	T2	MX	N1	2.58469	13.1018	12.8312	17.9583	0.0932929	6.15661	6.33584	10.2934	5.62881	7.29947	3.10625	6.54929	3.24763	7.48934	73.4668	4.8505	4.06458	4.90807	1.29577	3.10551	4.69565	1.92015	3.44514	0.00259462	4.26958	1.54865	6.70612	15.1095	0.414479	0.997834	5.79395	0.902704	1.3254	0.325388	4.71768	6.30636	6.8385	0.74486	4.60885	2.02851
TCGA-44-7659	cluster2	1.21644	Alive	>65	MALE	Stage I	T1	MX	N0	1.03744	7.31345	6.09973	17.3985	0.118069	4.80855	3.64839	13.6375	0.063427	7.12655	5.79164	6.72303	3.06549	16.194	41.5333	8.70269	5.95369	3.77177	1.02494	1.427	1.78791	1.67988	4.88416	0.00579476	2.72422	5.97762	5.74744	23.1916	1.4367	1.13903	7.90293	0.518419	3.07097	0.631526	9.35743	3.19634	3.33097	0.650616	1.99945	1.79553
TCGA-44-7660	cluster1	0.890411	Alive	>65	MALE	Stage I	T2	MX	N0	1.57336	10.8736	2.36381	18.593	0.291183	5.31435	4.12524	6.36169	0.013296	7.55991	3.24085	4.63574	1.5635	15.7482	39.4594	4.08072	6.57993	11.7509	2.60494	1.76841	0.675861	3.39438	3.04244	0.0121474	5.02278	6.66038	7.70154	16.4106	1.77805	0.666139	9.57067	2.77725	2.24837	0.439365	11.9593	2.00816	3.45669	5.39014	7.74473	2.81013
TCGA-44-7661	cluster2	1.00274	Alive	>65	FEMALE	Stage I	T2	M0	N0	1.26956	7.32842	2.26085	4.67537	0.0178984	2.64309	5.07138	15.1903	0.155283	6.27253	1.98197	1.77036	4.03816	3.43052	54.2111	4.57122	4.67496	5.57062	10.0992	1.3044	0.158621	0.354411	4.0564	0.0224002	4.22649	4.0571	7.60859	13.4083	2.59604	0.425413	5.17755	0.380389	2.10034	4.3258	8.98609	4.51599	7.01628	6.23985	3.13769	2.84945
TCGA-44-7662	cluster1	0.59726	Alive	<=65	MALE	Stage I	T2	MX	N0	1.75641	6.93754	4.57977	33.9225	0.065433	4.11928	5.31189	9.26394	0.0597561	6.94795	5.6191	8.78702	3.57249	10.7783	51.0944	6.50004	2.47099	6.29006	2.29045	1.89277	1.85472	1.40479	3.104	0.00454948	2.63628	4.18366	3.05812	10.4188	0.503141	1.05626	4.74751	0.830985	1.17224	0.984441	6.1713	3.24322	2.52006	2.5693	4.87596	2.76943
TCGA-44-7667	cluster1	1.52603	Alive	<=65	FEMALE	Stage II	T3	MX	N0	2.03572	6.31256	7.87507	23.5652	0.142343	4.33394	1.76943	6.25178	0.103099	6.81104	6.53343	11.1583	1.3347	16.574	40.9196	3.77911	1.36811	2.88989	0.461595	2.93067	2.6017	1.79545	2.90864	0.0040953	2.46815	1.2205	2.56988	6.47794	0.612763	0.577487	4.30249	0.592824	0.933103	0.13066	4.61421	7.2887	3.38132	0.989824	3.3057	1.38305
TCGA-44-7669	cluster1	1.5726	Dead	<=65	MALE	Stage II	T1	MX	N1	1.54028	7.5125	6.70198	32.6095	0.327065	4.64842	5.03048	16.9914	0.00231542	8.2428	5.79845	7.6023	2.71524	31.1684	34.931	9.85263	5.99989	4.577	1.20073	2.30634	7.46627	2.55662	2.24097	0.00423079	2.10138	23.368	2.88731	21.9093	0.51071	0.593579	12.2529	0.667635	2.811	0.151689	6.12129	1.80825	4.94433	0.70684	6.74858	1.69671
TCGA-44-7670	cluster1	1.45479	Alive	<=65	FEMALE	Stage II	T1	M0	N1	2.19209	15.1927	12.3199	14.1019	0.0174426	5.0782	3.39107	11.9607	0.114691	8.23181	4.17046	13.1315	1.48477	22.1521	43.246	6.66541	4.30538	4.74282	0.746985	5.81375	10.7	2.12728	5.63202	0.00873192	2.14409	2.90184	4.56663	15.8722	3.11377	1.05303	5.94518	1.31283	1.83398	0.191244	5.43104	5.24834	5.84344	3.04097	2.89789	3.03001
TCGA-44-7671	cluster2	1.46575	Alive	<=65	MALE	Stage I	T2	M0	N0	0.507571	8.7271	8.46606	17.8618	0.25212	9.12824	4.74327	19.2559	0.0748301	5.02378	5.24182	9.09243	3.97741	31.599	39.9122	9.92729	8.81107	5.23361	2.33299	4.04745	2.34077	2.79676	4.24763	0.176173	4.42175	11.6939	6.6374	28.5901	1.71818	0.752802	5.29652	1.12719	3.3639	0.26912	11.9875	2.22222	3.89485	1.41602	3.57335	1.25431
TCGA-44-7672	cluster2	1.14521	Alive	<=65	FEMALE	Stage I	T1	M0	N0	3.39486	9.32602	6.81783	21.3559	0.0528334	4.71131	3.91851	11.5154	0.0904682	6.94628	6.25345	8.66082	3.21425	30.049	37.9841	10.453	4.11255	2.68619	0.414047	1.59274	1.30992	2.78416	4.30533	0.00551018	1.32373	10.4245	2.53301	19.924	0.294736	0.879031	5.68369	0.321793	0.440193	0.363788	6.07244	2.29286	2.48156	0.800189	5.47011	1.34448
TCGA-44-8117	cluster2	1.05479	Alive	<=65	FEMALE	Stage I	T2	M0	N0	1.36126	7.73062	7.60879	10.7525	0.0378103	3.75864	5.81502	13.3328	0.167717	6.4327	6.3719	7.3657	3.42182	23.4694	50.2452	8.2402	4.41946	5.97196	1.3155	2.833	5.1152	0.938452	3.49606	0.0045067	2.4741	2.04804	6.85176	12.8961	1.68091	1.5406	4.8538	0.195993	0.968524	0.226356	16.0639	6.73798	3.30136	1.13925	3.46186	4.04087
TCGA-44-8119	cluster2	0.780822	Alive	>65	MALE	Stage II	T3	M0	N0	1.35104	6.024	7.16527	21.5434	0.0638026	5.81527	5.16275	9.06767	0.0218502	6.53691	5.83055	15.2231	3.32764	8.59341	41.3088	7.07576	3.59102	5.70818	2.76544	2.79175	4.47976	2.98353	3.0302	0.0199626	2.1159	5.9904	3.51483	16.3324	0.832103	1.28427	4.84744	0.727598	2.04024	0.892298	6.48477	3.10159	3.02838	1.86778	5.46101	2.58993
TCGA-44-8120	cluster2	0.712329	Alive	<=65	MALE	Stage I	T2	M0	N0	0.800278	10.26	6.0752	30.4878	0.184081	5.15725	4.58527	10.124	0.0352489	7.31118	2.64362	9.909	3.36686	12.3512	60.0671	7.00101	4.49906	5.36429	0.946466	1.91872	2.79665	5.61231	2.21856	0.00495442	2.86954	9.95436	4.91995	21.8494	1.25879	0.737446	9.21745	1.1081	3.10225	0.864693	10.0411	2.58499	4.74968	2.73969	4.92317	2.89253
TCGA-44-A479	cluster2	1.07397	Alive	>65	FEMALE	Stage I	T2	MX	N0	1.73014	10.423	8.23426	30.534	0.0371557	3.58193	3.66389	6.49994	0.047505	12.0402	5.18081	11.2938	2.24765	12.8187	108.25	8.80063	2.36928	5.07099	1.11994	1.71388	1.14152	2.88122	2.33553	0.00930023	1.47648	3.18769	3.21325	10.9019	0.914258	1.18781	6.50572	0.400608	1.89754	0.201733	5.43566	5.48492	4.01466	1.19426	3.74682	2.59381
TCGA-44-A47A	cluster1	1.27671	Alive	>65	FEMALE	Stage I	T2	MX	N0	1.17411	6.50001	7.4655	22.4978	0.0559065	4.09525	1.8984	6.93185	0.0255281	4.20666	7.03306	5.2761	2.3455	16.9117	38.996	6.02036	3.01483	4.36573	1.00433	1.72901	1.03024	1.87479	2.14589	0.00388712	1.23059	1.99689	5.39002	12.2736	1.00588	1.1627	6.21466	0.323606	1.12841	0.227162	5.12198	3.52962	3.50858	0.501767	4.37211	3.01931
TCGA-44-A47B	cluster2	0.786301	Alive	>65	MALE	Stage I	T2	M0	N0	1.438	2.00322	7.20586	12.8814	0.152496	3.48818	0.935834	3.62305	0.257642	3.77004	16.9728	4.38952	4.50728	15.2115	30.9764	5.51715	1.98807	3.00995	0.349334	1.0221	0.559895	0.665616	1.51459	0	1.19915	0.67039	2.76318	11.7554	0.363278	1.22329	2.91315	0.197619	0.952021	0.279337	5.60378	3.65273	4.5152	0.970901	4.17558	1.45559
TCGA-44-A47G	cluster2	0.961644	Alive	>65	FEMALE	Stage I	T1	M0	N0	1.11743	8.30059	8.83025	20.6592	0.09198	5.86395	4.99125	7.77766	0.0781396	8.22806	5.91205	8.94814	3.2223	13.8148	45.1077	8.26327	2.58776	6.79215	1.27609	2.8674	8.38807	2.82922	2.69913	0.0321251	3.18094	3.67034	3.01346	15.3004	0.786933	1.04989	7.08631	1.64768	2.59048	0.476393	6.51986	2.795	3.17946	2.08422	4.61859	2.37175
TCGA-44-A4SS	cluster2	1.13699	Alive	>65	MALE	Stage I	T1	M0	N0	1.5088	5.38981	9.66596	16.8036	0.109324	4.67629	3.24388	9.73183	0.372476	6.27803	14.0729	9.57505	2.3033	16.7209	30.4287	6.65524	2.23755	5.5717	1.49856	3.5763	1.49411	5.01885	2.67386	0.0140329	2.51856	3.0875	2.02781	19.9709	0.278944	1.54407	3.63523	0.741055	2.00921	0.324708	4.25905	3.75705	2.6566	1.6935	4.32804	2.5858
TCGA-44-A4SU	cluster2	1.12055	Dead	>65	FEMALE	Stage I	T1	MX	N0	6.14452	9.06423	3.41517	20.5842	0.035614	3.95609	7.47456	6.41537	0.219538	8.48108	6.47892	7.87646	2.22807	13.652	123.274	5.93827	1.83274	3.12122	0.382153	3.90364	5.8315	1.07297	2.94368	0.0074286	1.5249	3.86514	3.55168	8.66263	1.31019	1.14275	5.2483	0.359986	0.543299	0.0915184	3.88329	9.80058	3.17614	0.319639	3.4009	3.66279
TCGA-49-4486	cluster2	6.35068	Dead	>65	MALE	Stage I	T1	M0	N0	2.35855	12.1961	5.86867	13.5036	0.0641785	3.66894	7.13601	8.67612	0.0766445	4.87101	4.15585	6.23005	4.4869	18.0358	34.1715	6.04166	3.30158	4.408	1.13567	5.25373	2.51676	2.02553	2.40225	0.00411901	1.8195	2.44665	4.96064	10.1624	0.976569	1.04139	5.90639	0.383856	1.15633	0.174355	9.2613	3.59735	1.91374	1.5771	3.62656	1.82576
TCGA-49-4487	cluster1	2.34247	Dead	>65	FEMALE	Stage I	T1	M0	N0	1.51428	9.83255	3.93421	16.5449	0.0381714	4.7349	4.6026	10.8976	0.144802	4.68847	8.12863	14.7467	3.84462	16.7318	81.9981	10.7747	3.72856	5.06092	1.41748	2.60224	0.817836	2.28065	2.81842	0.0244986	1.81014	1.70427	5.51561	24.4935	0.322291	0.970078	3.75397	0.706224	1.87443	0.781627	5.23943	3.96309	3.84997	1.01131	4.08489	2.40554
TCGA-49-4488	cluster1	2.38082	Dead	>65	FEMALE	Stage I	T1	MX	N0	1.62075	5.48518	7.94631	23.7179	0.054769	3.50024	5.34517	13.4283	0.01539	6.18207	11.2061	12.6794	2.61912	29.0486	47.081	7.49133	3.50616	7.51082	1.16422	7.69438	2.65981	4.78111	4.66455	0.0140604	2.09096	2.127	4.91555	20.088	0.985839	1.11651	5.87559	0.956524	1.19048	0.31424	6.73236	2.48315	2.89893	1.36596	4.19761	2.32673
TCGA-49-4490	cluster2	1.05479	Dead	<=65	FEMALE	Stage III	T3	M0	N2	2.82564	3.55636	1.62076	37.3502	0.0580052	1.28359	8.44652	5.08873	0.0463512	9.97771	4.2275	5.22974	1.88588	4.70084	74.2407	6.1351	1.50136	4.10056	1.04203	1.56614	0.740492	0.487837	2.23289	0.00604956	1.77814	1.35467	2.08892	3.88601	1.70977	0.620407	3.60917	0.315709	0.878076	0.5733	2.11609	6.23471	4.09246	0.500267	5.53328	2.66106
TCGA-49-4494	cluster2	2.96164	Dead	>65	MALE	Stage III	T3	M0	N2	1.17524	5.50041	12.8514	16.6041	0.0678713	5.41285	8.11005	12.3849	0.0813526	6.14563	9.6151	14.7041	3.64014	8.87983	22.6823	6.14405	3.69455	7.95645	2.81291	5.26168	0.920147	8.79341	4.41951	0.0141571	2.1083	1.64045	4.68227	17.417	1.41473	1.61318	3.56366	0.949905	2.4491	0.887709	9.30566	3.93871	3.39301	1.11837	4.19918	3.98622
TCGA-49-4501	cluster2	3.89315	Dead	>65	FEMALE	Stage I	T2	M0	N0	8.43	6.54403	9.98947	25.8483	0.0611181	3.93309	7.1768	5.5014	0.047842	8.97454	8.55358	15.4868	3.00644	20.6492	55.604	8.80834	3.16984	3.85871	1.31796	2.57079	21.9939	4.09354	5.67447	0.00728482	5.38462	6.56111	3.32792	15.6293	3.02777	1.01168	8.78755	3.84246	1.50409	2.31616	8.58948	5.4399	10.3442	1.43013	8.96608	1.58683
TCGA-49-4505	cluster2	1.1726	Dead	<=65	FEMALE	Stage II	T2	M0	N1	1.0247	12.0849	6.17054	19.9594	0.0127247	3.96168	3.50282	9.45648	0.0610088	6.95406	5.31274	12.116	2.68284	30.6612	95.3389	13.041	3.18683	4.46556	1.11688	4.06135	13.8922	2.0523	3.85929	0.0106168	2.21499	5.0673	4.00327	14.5179	1.06479	1.32319	5.0019	2.2789	1.83666	0.372266	10.8924	3.86128	2.48652	0.724491	4.31049	2.24764
TCGA-49-4506	cluster1	2.73699	Dead	>65	FEMALE	Stage II	T2	M0	N1	5.6425	6.57321	11.0709	14.2093	0.0494902	3.59452	3.53171	12.4398	0.039547	5.87633	8.6538	7.55588	4.44315	15.4141	33.6546	7.77859	3.91834	4.31881	1.23813	2.19809	1.50899	1.67543	3.93805	0.010323	1.79138	2.33712	7.94544	13.8115	1.58563	1.03661	6.29376	1.00691	2.29399	0.487511	7.41638	3.32155	5.81132	2.30071	5.16874	2.73235
TCGA-49-4507	cluster1	0.734247	Dead	>65	FEMALE	Stage III	T3	M0	N1	2.51877	9.21749	4.67132	24.087	0.0531084	2.52888	4.68074	11.1957	0.0242504	7.61577	3.8006	8.58785	4.07252	10.6954	66.5726	7.9907	4.49431	4.37597	1.73311	2.6062	2.37573	1.04785	6.89133	0	4.46946	3.36222	5.28521	21.7182	2.82391	0.7153	6.47755	2.16563	2.77539	0.506239	9.91957	3.20407	5.68361	1.33066	3.51624	1.95162
TCGA-49-4510	cluster2	2.45479	Dead	<=65	FEMALE	Stage II	T2	M0	N1	2.14153	7.52704	13.1597	15.5623	0.0691776	5.57766	3.90017	11.7033	0.0285311	6.59648	6.92406	7.48482	3.84088	10.358	31.2894	9.61733	2.83164	5.74015	0.897547	2.41659	0.817432	3.18433	4.77482	0.0130331	1.60741	2.22106	5.94577	20.6261	1.18028	1.32069	8.31927	0.89994	1.31562	0.582856	9.84852	4.19506	4.53575	0.774844	5.50912	1.94452
TCGA-49-4512	cluster2	2.47945	Dead	>65	FEMALE	Stage III	T2	MX	N2	1.3398	10.1253	25.4858	27.3683	0.122892	8.16796	5.59399	12.5675	0.00362033	6.37912	4.23751	31.0958	4.10877	25.8668	30.2873	11.4023	6.44115	6.43784	0.613698	1.22061	1.84697	3.9924	5.04977	0.0132303	2.23206	5.81637	2.5927	29.6994	0.11715	1.46989	8.46267	2.74125	0.70338	0.468084	10.2807	5.5533	7.7748	0.618197	5.77644	1.575
TCGA-49-4514	cluster1	4.65753	Alive	>65	FEMALE	Stage I	T1	M0	N0	1.85556	9.90308	6.79748	16.5516	0.0538877	3.62403	3.80723	9.05616	1.55408	6.52413	4.63405	9.27019	2.82781	7.51591	33.3934	5.95898	3.04103	4.00254	0.563534	2.70448	5.24728	1.49761	1.97372	0.00473274	1.98339	2.25791	3.51271	12.0019	1.10839	0.987577	3.98269	0.394004	1.13692	0.568858	8.97656	3.60285	3.25111	2.08096	2.75513	2.50537
TCGA-49-6743	cluster1	1.01096	Alive	>65	FEMALE	Stage III	T1	MX	N2	1.09403	7.48284	8.83696	14.1303	0.0588274	5.98784	4.87142	17.6463	0.0729106	7.19351	5.08033	7.65867	5.12928	10.9391	28.3136	6.71354	6.1136	10.3931	3.84825	1.82262	0.514254	2.15794	3.93808	0.0175294	2.1845	2.23687	7.55135	18.508	0.985788	1.39822	4.33918	0.596805	3.4043	1.18057	14.1057	2.40314	5.37628	1.67587	2.99719	3.68223
TCGA-49-6744	cluster2	2.43836	Alive	<=65	FEMALE	Stage II	T2	MX	N1	1.20972	8.70675	4.20103	12.3042	0.143098	4.53112	4.88714	12.3848	0.0340913	8.50656	3.83844	8.97509	3.24875	15.9482	27.1356	6.91342	4.69778	4.41341	2.76946	1.0853	3.46583	1.67971	3.4795	0.00519102	1.69564	10.2225	4.72402	18.5571	1.25324	0.746783	9.73641	0.909463	1.57701	0.483739	10.2184	2.26052	8.4635	1.42741	4.30273	2.91013
TCGA-49-6745	cluster2	1.43014	Alive	>65	MALE	Stage III	T2	M0	N2	1.63989	15.9735	10.6186	28.9322	0.224499	4.52792	2.47176	5.55737	0.0421277	7.99527	6.70664	9.85357	2.05729	15.0178	37.5575	8.17195	3.01983	3.84243	0.808304	3.31055	9.25874	3.15215	7.17886	0.423371	2.38312	4.68322	2.54184	14.042	0.606487	1.80545	15.7163	5.63681	2.93326	3.00467	23.9132	4.67635	5.20494	1.85274	6.16033	1.30848
TCGA-49-6761	cluster1	0.969863	Alive	>65	FEMALE	Stage III	T1	MX	N2	1.45547	5.28821	8.41778	20.0497	0.289779	5.04565	4.09153	7.17712	0.104857	5.66838	5.74553	12.8638	2.21394	11.3998	30.2477	7.39529	3.42474	4.23477	1.08109	2.88365	0.849115	3.01742	2.94112	0.00456181	1.8384	2.95941	2.96451	21.6046	0.933168	2.04677	7.40077	2.11993	2.42269	0.498598	4.45072	4.09811	3.30273	1.11638	4.88917	1.77939
TCGA-49-6767	cluster1	1.85479	Alive	<=65	FEMALE	Stage II	T3	MX	N0	1.46271	8.58252	5.47554	27.5758	0.359648	3.50693	3.40653	9.81897	0.162494	10.0369	25.016	10.165	3.97972	11.3321	39.4797	8.05772	3.94028	6.03171	1.4113	2.32465	5.91131	2.04577	1.98094	0.126346	3.234	4.71455	3.70489	15.0188	0.269413	1.32272	6.18396	1.36582	1.66683	0.249447	6.12143	1.94606	3.99747	1.20621	3.37313	1.38408
TCGA-49-AAQV	cluster2	1.85479	Dead	<=65	FEMALE	Stage II	T1	MX	N1	4.57238	3.96662	1.13647	28.7213	0.0274511	1.14034	3.08427	5.60854	0.0150417	7.91029	4.60309	6.55317	0.930361	11.4654	82.5399	3.98626	1.79817	5.66294	0.574561	1.17624	0.88971	0.631238	3.19852	0.00458074	1.9024	1.30483	2.84408	4.60543	1.18537	0.580693	18.8041	0.415501	2.59252	0.23731	3.31127	2.85916	2.40681	0.388043	8.1942	1.49672
TCGA-49-AAR0	cluster2	12.7534	Alive	<=65	MALE	Stage I	T1	MX	N0	1.65628	12.2268	4.99035	25.7816	0.0235971	2.71831	4.86928	5.98791	0.0215498	6.77928	6.17998	10.3997	2.08202	8.96689	49.3697	5.7208	1.81101	3.57835	0.515897	2.7411	5.76919	1.39338	2.39783	0.00656272	1.63042	1.46958	2.91914	9.05813	0.942421	0.959697	3.17461	0.42947	1.12978	0.210074	3.67803	11.6748	2.21149	1.18689	2.22227	3.23401
TCGA-49-AAR3	cluster1	5.1863	Alive	>65	MALE	Stage II	T2	MX	N1	2.40017	3.64985	6.35033	14.7253	0.0864814	3.63066	3.53158	7.40816	0.117194	5.43587	11.3922	7.97115	2.53686	10.5452	57.8358	9.39517	4.39068	4.42176	1.36961	2.29928	1.54227	2.60282	2.83582	0.034914	3.5698	2.04463	5.71738	19.0591	0.69149	2.82799	4.86635	2.38603	2.28634	0.96614	5.80116	3.63391	4.29032	1.09385	3.32467	1.84726
TCGA-49-AAR4	cluster2	2.40822	Dead	<=65	MALE	Stage III	T2	MX	N2	1.37294	5.75657	8.18792	21.4059	0.0804454	4.619	4.46991	15.1057	0.0284385	4.95759	8.73215	7.2706	2.42372	13.1524	34.4105	7.89019	4.41423	4.72351	0.326639	2.0993	2.23846	2.71731	3.64635	0.00216514	1.46716	2.49014	5.40002	22.7053	0.602536	0.940604	6.0677	0.45735	3.17188	0.0916491	8.44727	2.95426	2.94173	0.228538	4.04003	2.56104
TCGA-49-AAR9	cluster1	0.712329	Dead	<=65	MALE	Stage II	T3	MX	N0	1.60385	6.97091	11.348	16.0323	0.0488632	6.07021	3.49553	8.32574	0.0148746	5.6756	3.66244	11.4222	2.64375	25.6803	51.4764	6.69581	3.5415	5.4506	1.3707	2.22864	9.84653	2.76568	3.46338	0.125704	4.00008	4.30175	5.73848	14.2805	0.778471	1.04525	4.81653	1.36353	2.67969	0.406746	4.89479	2.80001	5.87165	2.0009	9.7579	1.97633
TCGA-49-AARE	cluster1	3.36712	Dead	<=65	FEMALE	Stage I	T1	MX	N0	1.71696	6.91004	4.74776	24.0241	0.0937465	3.0442	3.60925	7.05396	0.162215	5.88476	2.63148	6.77763	1.56042	16.2083	68.7179	6.62765	3.64128	4.59031	0.34265	1.32569	14.9629	1.22913	1.62143	0.0247002	2.22546	8.36102	4.51176	11.6318	1.37178	0.287319	11.9181	1.32995	2.50127	0.775053	5.17117	2.64255	6.99744	0.404086	9.34399	2.1445
TCGA-49-AARN	cluster2	3.10959	Dead	<=65	FEMALE	Stage I	T1	MX	N0	2.5217	11.6926	12.2625	17.3322	0.099872	4.70645	3.31011	11.9092	5.53498	6.45772	5.72632	5.38799	2.97437	10.1346	67.92	6.40897	4.11337	6.18362	1.59495	1.93926	5.60923	2.34516	4.25871	0.0785663	2.68328	8.48304	7.30468	19.9355	1.35264	1.16315	9.79441	0.934809	5.26921	0.550517	8.00318	3.35603	5.77502	2.31293	6.17259	2.10054
TCGA-49-AARO	cluster2	10.2986	Alive	<=65	FEMALE	Stage I	T1	MX	N0	2.46495	5.15568	10.2648	33.5393	0.125347	6.32851	4.39176	6.08016	0.0895871	5.46658	5.14813	9.92713	3.2216	21.082	34.1352	6.37456	4.03028	3.73123	3.9661	4.04514	2.21253	4.38388	3.1278	0.00454709	1.65698	8.25437	2.52399	18.3645	0.335251	1.37306	5.40417	6.49748	1.2279	0.29015	7.3805	2.21479	3.92283	0.959923	8.57664	1.68151
TCGA-49-AARQ	cluster2	18.4438	Alive	<=65	FEMALE	Stage I	T2	MX	N0	0.80292	5.05754	7.31523	33.5348	0.690409	6.42403	4.09522	9.25189	3.13243	6.95727	6.52316	5.92616	4.01611	9.86649	26.9976	9.71967	5.80564	6.83312	0.899704	2.54953	1.39482	2.86181	6.1247	0.0122562	2.25538	3.26416	5.26974	23.8905	1.75411	2.82808	7.94062	6.43422	0.627459	0.551705	10.9012	3.16276	3.74384	1.91581	2.0495	1.34521
TCGA-49-AARR	cluster2	13.6767	Alive	>65	MALE	Stage I	T1	MX	N0	2.19446	7.6502	4.00072	17.3022	0.0482173	3.97869	4.89305	7.83632	0.0948427	7.26002	8.558	8.80892	2.76258	9.59401	40.2598	8.98128	2.88767	5.79553	1.47571	1.66092	1.49326	2.01377	2.23994	0.0371354	2.50117	1.70441	3.22347	12.1039	0.404875	1.41051	3.68925	0.542175	2.72638	0.529838	7.24965	5.0011	4.60152	2.78587	4.0355	2.98377
TCGA-4B-A93V	cluster1	0.69589	Alive	<=65	FEMALE	Stage I	T1	M0	N0	1.50528	7.78325	3.98765	14.2956	0.0506694	5.17777	3.22318	9.06419	0.254504	5.57186	6.16049	7.2643	3.04516	8.01422	57.4206	6.87554	4.27246	6.71417	1.51993	1.61944	1.685	2.70573	2.83709	0.0295931	2.80917	5.50954	5.83023	19.4313	1.65015	1.40906	8.67718	1.33951	2.08346	0.631671	7.05173	4.35697	5.51096	2.58931	3.82198	2.98752
TCGA-50-5044	cluster1	1.70959	Dead	>65	FEMALE	Stage III	T4	M0	N1	1.9678	7.21258	7.41141	25.4688	0.265862	3.5963	5.00607	8.70453	1.10842	9.00326	5.44655	11.2343	4.0258	14.2467	63.2432	7.76708	5.03906	5.64107	4.68269	3.01104	4.07815	2.54237	6.16791	0.0337554	2.62438	2.81868	6.92243	23.6129	1.40471	2.21855	6.15258	3.19364	3.56475	4.31091	10.984	3.2043	4.43507	1.71504	3.43	2.00717
TCGA-50-5049	cluster2	5.87945	Alive	>65	MALE	Stage I	T2	M0	N0	0.831799	14.1409	4.44139	18.2686	0.058145	4.94655	5.38001	6.75167	0.0151716	11.5704	4.58027	3.26795	4.4642	28.2003	66.3742	7.76746	6.61897	5.83317	0.518766	2.50895	5.16001	2.68647	2.65769	0.00346523	5.00833	12.7349	5.57795	22.9757	0.706344	0.898304	12.4694	6.02369	2.83065	0.653496	9.48365	1.82197	7.43093	0.910922	1.95046	1.00643
TCGA-50-5051	cluster1	1.30959	Dead	<=65	FEMALE	Stage III	T2	M0	N2	3.75546	8.14609	12.551	47.4691	0.201694	2.2703	8.11608	7.26451	0.0287805	6.14911	7.63473	31.4239	3.8066	7.55301	83.0895	10.8781	5.04555	6.39263	0.516748	1.99972	12.6613	3.406	8.94892	0.00525883	5.68284	7.97481	2.19048	8.55741	8.08524	1.0262	9.40124	2.63988	2.01181	0.315631	11.3168	2.87528	7.24998	0.820257	5.5399	3.09467
TCGA-50-5055	cluster2	5.0137	Dead	>65	FEMALE	Stage II	T1	M0	N1	1.80016	12.1046	8.15519	14.1439	0.0536145	4.06578	6.76176	12.5378	0.0201612	9.65525	3.39255	13.3016	3.88398	10.5494	44.6742	5.85906	3.38253	5.6532	5.32035	3.49102	3.39924	2.91564	3.4813	0.0105254	3.71041	4.55793	5.22133	12.1864	1.36375	0.951994	6.02333	1.09858	1.89487	0.530319	9.67252	3.78137	3.66017	3.24807	2.9825	3.12362
TCGA-50-5066	cluster1	2.5863	Alive	>65	MALE	Stage I	T2	M0	N0	1.98083	12.0046	4.73917	27.7581	0.106391	4.71381	7.85962	6.07918	0.0194321	6.31419	5.17195	11.6899	3.21677	17.3496	69.3055	6.37215	3.07286	2.30226	0.275927	2.17833	1.01171	3.93548	2.68541	0	1.91981	6.43421	2.78172	11.4315	0.382129	1.8825	8.01808	0.642175	1.14083	0.0972076	8.04927	6.17527	9.47041	0.408472	3.31382	1.40564
TCGA-50-5068	cluster2	4.10685	Dead	<=65	FEMALE	Stage II	T2	MX	N1	3.97078	7.61021	7.10933	17.352	0.606352	4.7646	4.28144	18.5717	0.0938552	7.81344	4.78439	7.57258	4.7285	10.0545	59.3749	10.7996	7.99502	5.49654	2.65163	2.92372	2.35939	2.76148	3.31563	0	3.14145	6.20511	8.67033	27.5071	2.66516	1.24578	8.68766	1.70472	2.56637	2.45676	9.49244	2.6138	8.66844	1.32593	3.99998	2.44697
TCGA-50-5072	cluster1	0.684932	Dead	>65	MALE	Stage III	T2	M0	N2	6.28293	10.4471	9.28422	21.7528	0.381272	4.40394	4.66453	6.72812	0.0449913	4.6558	5.2908	19.3989	2.57037	16.8252	28.3278	5.92768	2.68207	2.70675	3.05253	3.73644	9.90364	3.29004	2.41867	0.0911448	1.5474	3.70328	3.38976	13.8632	1.66772	1.50442	5.69677	1.16139	1.67705	0.532366	5.92637	2.87951	3.57602	0.991262	3.66027	1.8182
TCGA-50-5930	cluster1	0.772603	Dead	<=65	MALE	Stage III	T2	M0	N2	1.06688	9.56088	1.99557	21.9775	0.622419	3.07571	5.36372	5.32704	4.03654	7.01145	9.98874	12.8298	2.73463	12.953	56.2579	10.7984	2.64836	2.30123	0.421863	1.33921	4.58608	4.05719	2.18517	0.00526331	2.53228	11.8857	2.17329	11.9379	2.0113	1.33944	12.0324	1.18809	1.59305	0.142986	6.03769	2.72776	12.0453	0.803263	5.34002	1.2961
TCGA-50-5931	cluster1	1.18904	Dead	>65	FEMALE	Stage I	T2	M0	N0	1.11495	7.75303	12.6681	19.5818	0.0883124	4.81355	4.08787	13.2787	0.0442278	6.09873	4.41643	7.63019	4.01356	23.8064	33.8982	6.66782	4.69214	6.92885	1.8932	2.15785	1.35852	3.96323	4.17574	0.0475376	2.92282	3.13089	7.13841	18.804	1.63046	1.08676	6.4434	0.883063	2.25986	0.926529	8.46698	2.6183	4.20501	2.95153	4.49468	3.554
TCGA-50-5932	cluster1	3.38356	Dead	>65	MALE	Stage II	T2	M0	N1	1.05596	7.42363	4.70625	38.6811	0.0862769	6.93113	3.93089	6.89907	0.00291821	4.58699	4.42668	18.4775	2.77987	19.1726	60.3676	4.67002	1.71116	3.63347	1.68437	2.05568	3.07194	4.03864	2.86485	0.00266611	1.42637	3.05094	2.57754	11.3676	3.16436	0.679753	8.26692	0.924262	1.6769	0.16844	4.72055	1.591	7.5386	0.85142	4.62019	2.53009
TCGA-50-5933	cluster1	6.55616	Dead	>65	MALE	Stage III	T4	M0	N2	9.05444	13.8067	5.08139	3.7755	0.0504662	2.64264	12.7773	36.2386	0.161308	11.5149	2.05286	2.34162	3.31884	9.42037	69.9807	3.6893	19.4491	16.7843	8.95645	1.98665	0.841252	2.27797	14.9948	0.0210532	12.5764	6.63832	28.5545	28.7045	1.36961	0.659722	8.43415	5.23192	10.6243	1.88874	23.1197	5.39891	3.45054	3.03611	2.30307	8.83418
TCGA-50-5935	cluster2	1.78904	Dead	>65	FEMALE	Stage I	T1	M0	N0	3.32006	8.0244	10.344	32.9392	0.0728337	6.1916	5.79136	9.88733	0.174601	6.75228	3.12732	11.1704	2.7806	26.7816	68.9637	9.99186	6.54393	3.32798	4.64532	2.46213	1.72895	6.50541	2.68234	0.00759607	2.03726	7.59188	3.31535	26.1107	0.0603973	0.465241	5.74825	2.03871	2.32475	0.367128	8.96911	1.82544	3.83234	0.480054	10.5279	3.41829
TCGA-50-5939	cluster1	1.26027	Dead	>65	MALE	Stage I	T2	M0	N0	2.22236	6.97451	7.14078	71.1647	2.56874	8.14221	4.87747	6.3301	0.0184715	8.66552	8.9666	13.8994	3.30794	23.9119	70.2781	9.43595	4.66618	3.8988	0.264996	3.25791	17.2736	5.89993	4.63791	0.0112505	3.0394	8.71802	3.37034	13.8723	0.319188	1.32204	24.4136	2.359	2.3292	16.4627	5.76735	6.41888	2.88345	0.416013	7.31656	1.14222
TCGA-50-5941	cluster1	1.55342	Alive	<=65	FEMALE	Stage III	T2	M0	N2	1.35172	4.96638	8.39184	29.7117	0.0775222	5.3601	4.39536	11.6006	0.0596181	6.55108	9.3128	13.4403	3.20781	12.2811	50.6261	8.12067	3.17658	5.37597	2.57179	2.87081	1.74942	2.73649	2.32806	0.0238296	3.45022	4.76722	4.37416	18.9053	1.04579	1.12009	6.58104	1.47624	2.40163	0.782866	6.50302	2.83858	7.20957	1.15809	5.77792	2.13263
TCGA-50-5942	cluster2	2.41918	Alive	>65	FEMALE	Stage I	T1	M0	N0	1.31068	6.86636	5.57418	42.7629	0.0649022	4.72481	6.26035	6.01714	0.0158057	13.7333	3.80368	69.1152	4.70621	8.07671	86.5608	7.60487	4.31208	6.54369	0.651043	3.59906	0.993333	5.7265	1.96121	0.729233	2.19287	11.0709	7.10559	17.0531	1.61004	0.812442	12.4521	10.8464	2.29499	0.376327	8.82739	1.70598	5.19646	1.38345	5.64711	2.9626
TCGA-50-5946	cluster1	1.87945	Alive	<=65	MALE	Stage I	T1	MX	N0	0.929024	6.96723	10.3231	17.4481	0.341468	6.06309	4.80614	16.6116	0.111067	5.6453	4.49266	9.16512	4.38731	11.7487	39.6805	7.60744	5.71446	7.73301	3.553	2.59028	4.3113	2.73289	5.74024	0.0234167	2.96008	7.64703	8.86682	20.9797	1.30897	1.28968	14.1542	0.848645	5.82725	1.79503	11.8105	3.55014	6.06279	2.8653	5.98463	2.32633
TCGA-50-6590	cluster1	3.52877	Dead	>65	FEMALE	Stage I	T2	M0	N0	3.67843	3.92402	3.67161	10.3555	0.00879838	3.59325	5.09082	14.4952	0.192841	7.34405	4.69247	2.25877	3.29397	6.26151	41.6043	6.91371	4.78936	7.34846	2.82595	1.80774	0.0891131	0.887955	4.83257	0.0146818	2.983	2.03063	5.54602	14.708	0.902057	0.397332	5.50905	0.747957	2.04842	0.461465	12.7006	4.94899	2.94335	2.09754	2.8584	4.61121
TCGA-50-6591	cluster1	0.326027	Dead	<=65	FEMALE	Stage IV	T2	M1	N0	0.923073	2.39585	5.97545	22.9964	0.16428	2.90346	3.80983	7.02596	0.0050009	5.64804	7.74682	11.8613	2.11486	58.9399	31.3423	8.87514	3.85253	2.83439	0.734166	1.61234	4.16895	4.11807	3.01867	0.00456887	1.25603	3.39655	3.03529	25.1123	0.0858654	0.943621	5.23877	0.556351	0.853367	0.0952554	6.54712	1.64326	5.84732	0.494547	6.01524	1.68571
TCGA-50-6592	cluster1	2.12877	Dead	>65	FEMALE	Stage I	T2	M0	N0	2.23493	6.95211	9.32639	46.5949	0.247408	4.09803	3.26648	7.46646	0.0903775	10.9559	6.61153	17.3363	1.93783	12.8549	58.9238	6.60739	4.85323	6.38443	0.876978	3.5482	7.75245	3.38189	10.1465	0.562507	2.85763	6.8232	5.15585	16.3604	2.26426	1.38191	20.0798	1.30811	3.30394	0.816725	11.4631	5.3019	3.39793	1.66192	4.67046	2.2831
TCGA-50-6593	cluster1	0.920548	Dead	<=65	FEMALE	Stage III	T1	M0	N2	1.29021	9.31807	15.7814	27.8833	0.0519697	4.80508	4.6472	14.9318	0.158203	5.13844	4.36506	9.9776	2.38514	20.3909	55.0133	8.97799	5.3647	4.61304	0.202595	6.20087	2.22975	2.55422	6.09693	0.0144536	5.94401	5.63724	6.05858	19.5001	1.18579	1.0448	8.62111	1.88123	2.70368	0.00684863	5.40028	3.56663	4.51462	3.03911	11.0852	1.04641
TCGA-50-6594	cluster1	1.0137	Dead	>65	FEMALE	Stage III	T3	M0	N2	2.11678	9.72572	8.64945	20.6476	0.162902	4.49712	3.1582	8.72896	0.0743844	5.34084	2.81364	9.53067	2.37302	26.394	32.7338	7.40591	2.27808	4.34056	2.22218	1.75048	0.68747	1.96215	3.00939	0.184458	1.57203	7.05743	1.48861	12.564	0.52631	0.885004	3.55648	1.13393	1.58391	0.524418	8.46553	2.00422	3.58818	2.21267	4.45394	1.82785
TCGA-50-6595	cluster2	0.517808	Dead	>65	FEMALE	Stage III	T2	M0	N2	2.25459	4.64524	1.39245	18.2629	0.0496874	2.23988	1.85348	4.4026	0.0623928	5.7484	5.0319	5.09068	1.47165	7.03904	35.6548	6.28515	2.63463	4.49419	0.72936	0.888919	1.63557	0.757741	1.40968	0.0207283	1.56881	2.08619	3.20257	7.55506	0.254711	1.4098	4.23877	0.367021	2.5451	1.01164	3.95852	3.4894	6.7281	3.83412	3.0192	2.54635
TCGA-50-6597	cluster2	3.47397	Dead	>65	FEMALE	Stage I	T2	M0	N0	1.22658	6.74277	4.91337	23.9741	0.12026	6.24174	5.11686	11.4713	0.012203	6.33061	4.94228	10.3705	3.31753	23.4137	44.1597	6.37093	3.67556	4.69764	1.59171	3.32688	3.15412	5.33163	4.05266	0	2.01938	3.035	3.83734	15.6104	1.50428	0.936913	7.67434	1.31602	1.56803	0.125611	5.14405	4.49529	5.1869	1.14681	8.29181	1.8104
TCGA-50-6673	cluster2	0.060274	Dead	>65	FEMALE	Stage I	T1	M0	N0	3.59803	9.68226	1.27633	47.1188	0.0387273	1.88935	5.12441	4.01325	0.00589457	8.23591	4.37597	5.21506	1.04926	5.95971	94.3008	5.77472	1.19282	5.36671	0.273928	2.64479	1.91219	0.612931	2.18994	0	1.87358	5.2937	0.833877	5.19648	0.447659	0.391205	5.9664	0.408185	1.12705	0.0799554	2.38827	6.10604	1.99041	0.260687	5.39289	1.55955
TCGA-50-7109	cluster2	0.843836	Dead	<=65	MALE	Stage I	T1	M0	N0	1.07451	6.61572	2.51817	10.2267	0.165551	2.51486	5.08297	12.0253	0.0755942	8.03562	3.07616	1.92166	4.19541	5.73298	41.7784	7.77079	5.21967	6.19353	1.49478	1.17366	1.52151	0.603144	3.51288	0	3.31355	4.40333	5.57512	17.6971	0.549133	0.688601	6.78289	0.972569	1.46783	0.887206	9.17992	4.49267	6.78063	1.5168	2.4407	2.73408
TCGA-50-8457	cluster2	2.13425	Alive	<=65	FEMALE	Stage I	T1	M0	N0	2.08241	10.1658	11.5485	15.3086	0.0793999	4.10057	6.02212	12.1328	0.191637	7.19644	3.90912	5.65383	3.61518	8.16685	34.8659	5.80801	5.08828	6.86943	0.836952	2.66253	0.201048	2.89327	4.21895	0.00473194	3.17871	2.03353	7.32703	17.7132	2.27798	0.700959	6.62184	1.27001	1.80492	0.662185	15.1066	3.54118	5.2962	1.19619	3.70785	3.47976
TCGA-50-8460	cluster2	2.27123	Alive	>65	MALE	Stage I	T1	M0	N0	2.07304	11.5723	10.0921	39.4362	0.199623	6.00654	4.4218	10.4932	0.005064	6.96241	4.51125	9.05906	4.13013	15.4523	45.4732	8.77667	3.35495	5.14633	2.14739	2.19747	2.54604	4.53602	2.28056	0.0462652	2.558	12.1617	4.21309	31.7268	1.15709	0.784191	10.7405	2.33971	0.8329	0.219221	6.84003	1.65653	3.43309	3.26289	4.12021	3.14834
TCGA-53-7624	cluster1	2.85753	Dead	<=65	FEMALE	Stage IV	T2	M1	N0	0.932571	3.10506	5.30415	32.3519	0.0504975	4.51792	5.14766	6.01521	0.0160405	4.87729	5.1403	13.8327	3.25113	21.3187	60.7247	5.32599	2.38357	2.57051	1.33413	4.36967	1.16375	4.66907	2.60794	0.234476	1.67165	7.34143	3.12675	18.3583	0.145652	1.19241	12.3543	1.84596	1.39127	0.474503	8.6417	2.52312	1.29492	4.26618	12.2247	1.43989
TCGA-53-7626	cluster2	2.54521	Dead	>65	FEMALE	Stage II	T1	M0	N1	1.62936	10.9905	11.0906	14.7476	0.066232	4.32553	5.89747	11.6643	0.072583	5.14343	7.07074	12.3632	3.46103	13.6968	35.3959	8.21507	3.94181	4.50278	0.792149	5.24945	2.55583	2.88582	3.93275	0.026525	2.77933	2.16553	5.17402	15.5906	1.24465	1.21215	3.84169	0.667413	2.14139	0.527179	16.2259	4.07842	2.50131	1.76549	2.8356	2.56608
TCGA-53-7813	cluster1	1.16164	Alive	<=65	FEMALE	Stage III	T4	M0	N0	1.65185	7.27332	5.63443	18.2093	0.0891651	3.41878	2.6859	9.25703	0.158787	6.26543	3.42555	8.20014	3.10101	22.0981	42.8961	5.09819	4.59943	3.7603	2.85744	1.55278	3.47692	3.03377	2.50816	0.0371973	2.39785	4.79562	3.88023	19.0824	0.932991	0.741755	4.88028	0.369756	1.63228	0.199755	9.56364	2.81369	4.58387	3.67122	2.07579	2.50615
TCGA-55-1592	cluster2	1.92055	Dead	<=65	MALE	Stage I	T2	M0	N0	0.920323	11.7207	10.7654	26.9806	0.0838169	8.09954	5.68662	8.37313	0.0322295	5.81261	3.90796	11.8547	3.17274	14.8444	83.8231	7.63006	3.26635	5.84884	1.47221	4.06969	4.01007	4.52162	2.6553	0.00368065	2.46838	7.54814	4.11497	16.5706	0.643837	1.07473	7.94753	1.58239	1.23413	0.267417	7.5187	3.47867	4.99732	1.08138	8.75513	1.62835
TCGA-55-1594	cluster2	3.2274	Alive	>65	MALE	Stage III	T2	M0	N2	1.52253	9.36037	7.7568	19.5558	0.0347524	4.90353	3.43665	10.5014	0.111081	5.77389	7.5395	6.95209	3.42388	17.5355	41.1637	5.50273	3.25886	4.77683	0.930176	1.78	1.02662	2.52319	2.61765	0.0144978	2.12863	2.8526	3.65392	13.4952	0.424417	1.30096	4.21467	0.378298	1.19897	0.398435	6.58614	3.06312	2.12819	1.16965	2.2357	2.19102
TCGA-55-1596	cluster1	5.65753	Alive	<=65	MALE	Stage II	T2	M0	N1	3.13588	5.96154	13.2564	21.4719	0.0790632	3.86804	3.40532	6.71912	0.0382256	4.44662	8.12441	18.1577	3.09746	17.8202	37.5766	5.31545	2.10189	3.66837	1.71807	3.89032	14.206	4.73132	3.6488	0.116411	2.74123	2.61956	2.74772	11.5985	1.47254	1.27122	3.66139	2.17934	2.65021	2.01517	4.756	3.77382	4.15874	1.26006	8.20544	2.10657
TCGA-55-6543	cluster2	1.19178	Alive	<=65	FEMALE	Stage I	T1	MX	N0	2.50296	7.45095	3.98038	26.5241	0.0596893	2.98174	5.08981	12.2339	0.0317979	8.44487	4.38396	13.5493	6.01303	8.55546	44.0011	9.31199	5.1847	10.5183	1.30257	3.62503	0.302277	3.31066	5.6929	0.00830026	2.32478	3.39959	5.3426	20.7958	1.46992	0.484726	5.16913	1.11901	2.73172	0.255643	6.52913	2.59708	8.38311	0.627794	3.58396	4.60415
TCGA-55-6642	cluster2	6.70959	Alive	<=65	MALE	Stage I	T2	MX	N0	1.13509	4.95078	9.37798	24.2856	0.102016	7.70599	4.84828	7.73564	0.0399282	4.96752	9.85858	19.2473	2.29256	22.0469	27.0361	9.33327	2.90661	5.44379	3.64777	4.89395	2.44374	5.42199	2.60996	0.0081064	1.40559	2.53602	2.83095	19.5485	1.91021	1.10846	4.15114	1.54614	1.52778	0.268877	5.63067	3.20321	3.86645	0.662182	4.65267	3.13463
TCGA-55-6712	cluster2	0.468493	Dead	>65	MALE	Stage II	T2	MX	N1	1.85293	12.5578	23.4836	22.7717	0.0751938	4.53542	3.63573	9.54058	0.0282759	5.84769	7.35695	11.2817	2.91537	21.5777	44.2374	5.93317	4.06684	4.69154	0.959915	6.20883	11.6292	2.08695	3.32281	0.0147618	1.95788	1.71964	4.34315	14.4855	1.63789	1.20901	3.65602	0.64198	1.07962	0.290279	8.61686	4.56527	1.90046	1.25546	4.35721	1.74797
TCGA-55-6968	cluster1	3.54247	Dead	<=65	MALE	Stage IV	T1	M1	N0	2.277	4.32476	2.74624	22.0787	0.0420865	3.0491	4.74242	4.86823	0.0576528	6.49517	6.97479	11.9429	1.87973	9.10705	44.7762	6.82549	1.56153	4.30848	0.510806	1.56028	0.076965	1.26947	1.72998	0	0.99186	0.814267	1.9661	6.19864	0.359578	0.658546	2.53599	0.116351	0.915318	0.347563	3.57196	5.08767	1.72377	0.78694	3.86951	1.81341
TCGA-55-6970	cluster1	1.27123	Dead	>65	FEMALE	Stage III	T2	MX	N2	2.67253	8.12704	7.78745	18.9025	0.115683	4.17273	2.63043	6.88133	0.0945256	7.32111	5.93033	4.64191	2.39343	14.3081	43.9856	8.87549	4.16838	4.42846	0.657734	2.95459	2.32794	2.48901	2.50002	0.0152399	2.10547	4.90988	3.08658	19.7931	0.212973	1.13601	4.70026	1.43285	2.35493	0.588931	3.95094	2.26951	3.61995	1.069	4.22048	2.01153
TCGA-55-6971	cluster2	3.83562	Alive	<=65	FEMALE	Stage I	T2	MX	N0	1.88152	7.20253	9.75621	23.5779	0.129558	4.4282	3.14772	7.60596	4.02457	6.98231	6.07859	10.6056	2.12802	17.616	32.0212	6.50746	2.47671	3.03308	0.816922	2.57852	7.11107	2.85485	2.45932	0.00968026	1.95914	6.58676	3.20528	13.1	0.791848	1.46385	7.81262	0.66556	1.42503	0.538701	5.8608	3.93961	7.0897	0.919824	4.94177	1.28452
TCGA-55-6972	cluster1	4.47123	Dead	>65	MALE	Stage I	T2	M0	N0	1.58721	12.5363	8.5974	37.6037	2.53015	7.25085	4.46862	7.36352	0.0441269	8.94841	8.12512	26.3106	2.57715	8.6242	35.1138	11.8637	4.62482	4.30214	0.482999	4.6039	21.5091	3.87948	10.3007	0.00916245	2.14987	6.07073	4.86296	18.9843	0.558972	2.71714	12.935	15.0256	2.74228	0.663959	8.63864	7.97397	4.13161	0.995464	4.33067	2.41511
TCGA-55-6975	cluster1	0.323288	Dead	<=65	MALE	Stage II	T2	M0	N1	1.01669	7.71406	3.27715	15.1075	0.036748	4.37501	1.77833	10.3105	0.116168	3.78224	5.4555	8.80584	1.58188	10.8218	29.9144	5.91631	3.15075	4.38731	0.302643	1.48095	0.458088	1.86699	2.15747	0.0023585	1.2961	1.59412	2.74075	11.2469	0.431314	1.09515	1.87488	0.457167	1.37728	0.166887	4.3132	1.77642	4.60723	0.25212	3.37337	4.59783
TCGA-55-6978	cluster2	0.482192	Dead	>65	MALE	Stage II	T2	MX	N0	2.56941	10.5825	6.1624	17.0954	0.246938	4.56838	4.67339	7.53813	3.1572	7.50456	4.20283	13.2203	1.76384	21.7679	54.3759	6.71438	5.31607	7.23994	0.876428	3.84862	8.46394	2.33148	5.85111	0.00321925	3.79122	3.78994	3.43103	17.1394	0.428163	1.08674	5.93366	7.34015	2.15884	0.330503	8.18408	4.81831	2.95775	0.510787	3.65195	1.48674
TCGA-55-6979	cluster2	0.649315	Dead	<=65	FEMALE	Stage II	T2	M0	N1	2.70117	7.27565	11.84	21.5844	0.788227	7.28167	9.59729	15.2592	2.36604	7.43675	5.30011	16.0123	6.0153	12.2326	39.5655	7.98318	5.67441	6.97388	4.2812	3.19577	11.8498	4.68265	7.22657	0.145547	3.23072	9.00455	7.6359	20.14	1.29753	1.81973	10.2744	1.21236	2.42615	8.34054	10.2139	3.4516	3.73376	1.98606	5.3722	5.05644
TCGA-55-6980	cluster2	5.77808	Alive	<=65	MALE	Stage I	T1	M0	N0	0.909218	4.39645	8.474	38.4477	0.228519	4.49897	6.36217	4.96419	0.01118	5.99878	2.79424	6.73471	5.27073	12.2965	7.83325	6.1669	4.17382	4.58811	2.12739	2.01606	0.544189	3.56228	4.20797	0.0204283	2.8594	8.33051	2.78498	13.2903	0.652173	0.935964	9.42395	2.57216	1.99589	0.489361	9.54643	1.42773	2.65586	2.31193	6.08392	1.94321
TCGA-55-6981	cluster2	3.77808	Dead	<=65	FEMALE	Stage III	T1	M0	N2	1.09831	6.45354	6.06392	23.9237	0.0877431	3.5922	2.67691	11.6612	0	7.46946	5.1272	11.9874	1.25965	24.004	51.3057	8.50444	3.61994	3.13603	0.332479	2.29294	1.33833	4.07801	2.65699	0.0261458	1.9962	15.8123	3.41081	21.9742	1.33427	0.998061	6.4392	0.448326	2.01222	0.0991105	4.73078	1.7711	4.01939	0.232032	6.22431	1.05075
TCGA-55-6982	cluster2	2.72603	Dead	>65	FEMALE	Stage II	T2	M0	N1	2.18865	5.61528	6.67241	31.0261	0.0551325	4.02417	3.17621	8.03763	0.122277	7.42563	7.76038	9.36594	2.4443	8.74244	63.3262	7.18371	2.18328	5.63419	1.394	2.09772	0.983851	1.64341	2.32049	0.0459996	1.82492	1.7853	2.69555	11.4799	0.546248	1.6848	4.42946	0.375602	2.12206	1.77069	5.31851	4.30302	2.74095	1.85116	4.09149	3.75055
TCGA-55-6984	cluster1	2.08219	Dead	>65	FEMALE	Stage II	T2	M0	N1	1.18162	8.51137	5.90917	31.3735	0.366636	5.0552	4.52651	7.69319	0.025978	9.95072	4.72134	5.70454	2.97693	15.9455	46.5235	7.44496	2.96386	6.35919	0.794148	1.9704	0.520199	1.46435	3.37932	0.00791125	1.78696	8.27161	3.79199	12.6587	1.30953	0.89021	7.23434	0.940414	1.89602	0.397355	5.25537	2.89217	4.89836	2.47858	9.85653	1.42939
TCGA-55-6985	cluster2	3.37808	Alive	<=65	FEMALE	Stage I	T2	MX	N0	5.51593	9.48373	15.318	40.3166	0.13481	6.79713	5.16766	6.46091	0.0692519	4.50944	7.13086	19.8423	3.70645	21.4994	70.2896	7.10572	2.37931	1.24965	7.50308	5.6423	10.653	4.6661	1.96571	0	3.54671	4.08598	3.24754	11.8193	1.35928	0.610802	2.67094	1.84745	1.23789	0.0821653	5.86694	6.05456	4.41835	2.27572	6.73487	1.34731
TCGA-55-6986	cluster2	8.93425	Alive	>65	FEMALE	Stage I	T2	M0	N0	2.04916	14.6337	9.23514	33.6187	0.0675608	5.99157	9.14864	21.8574	0.0261036	11.4988	6.62395	7.02044	3.38188	12.083	53.9949	6.31479	5.67297	5.24954	0.609039	3.99128	1.01326	4.24021	14.4335	0.00216804	6.20455	7.54648	9.59473	28.2656	4.25161	0.895544	9.41726	3.44281	1.29533	0.318462	8.55955	4.34291	3.16196	0.309013	7.53506	1.35637
TCGA-55-6987	cluster1	5.85479	Alive	>65	MALE	Stage I	T1	M0	N0	2.16677	5.50132	4.05332	15.5845	0.143412	4.1476	3.13389	7.29472	0.11029	5.95256	5.44137	4.93249	2.58044	19.3857	35.9259	7.37286	3.66447	5.28642	1.05564	1.44038	1.08939	1.92851	1.85152	0.0125953	2.50271	2.67009	4.83198	15.3298	0.7511	0.986714	5.9093	0.719911	1.4597	0.684342	5.02016	2.0822	3.15333	0.914544	5.22605	1.41433
TCGA-55-7227	cluster2	2.60822	Dead	>65	MALE	Stage III	T3	MX	N1	3.61482	7.70286	9.91378	17.5124	0.0640162	3.46438	5.88904	9.02731	0.0974372	5.76701	6.59451	7.10863	3.2376	18.1024	53.6407	8.21797	4.80406	5.13888	1.0291	2.59188	0.328692	3.03952	3.48129	0.0178039	1.22736	1.52071	9.22828	18.5215	1.40274	1.26796	3.76655	0.337364	1.63265	0.691763	6.57064	2.57716	3.27323	1.14911	5.58118	2.74704
TCGA-55-7281	cluster2	2.38904	Alive	>65	FEMALE	Stage I	T1	M0	N0	1.51227	4.71893	6.24802	21.7963	0.107718	4.09267	2.40864	8.54165	0.081013	4.16608	14.6202	6.30967	2.22241	15.0911	30.5981	6.80041	2.36901	4.11983	0.696727	2.01033	0.748733	2.16939	2.00624	0.0475806	2.51052	1.88894	3.54092	13.0039	0.458569	1.22743	3.28133	1.47146	1.13616	0.298935	4.55428	3.7432	4.63628	1.53548	3.71457	2.38353
TCGA-55-7283	cluster2	1.66849	Alive	>65	FEMALE	Stage III	T3	MX	N2	2.50723	8.30854	8.69955	43.5479	0.0536518	6.08268	2.34664	13.6697	0.0400885	5.48016	5.83088	13.7955	2.87841	27.273	49.6534	5.86582	6.80189	2.88993	0.550421	2.95787	2.95168	3.23593	5.32867	0.00813895	1.43058	10.7209	6.92893	20.3195	3.17686	0.927425	10.4823	1.50684	1.78575	1.48733	14.1828	5.25729	8.1042	0.727768	9.24074	3.29495
TCGA-55-7284	cluster2	0.665753	Dead	>65	MALE	Stage II	T3	MX	N0	3.15272	6.7008	8.80066	29.4587	0.0917135	3.17619	2.93395	6.85354	0.0540365	5.50782	9.52069	6.21758	2.07241	16.5035	41.1612	7.18783	2.59837	5.25439	0.731941	2.21325	1.32594	1.79904	2.64453	0.00987367	1.48559	1.51803	3.0078	10.9023	0.968845	1.15674	4.12344	0.729976	1.39981	0.533349	3.80814	2.64349	4.3435	0.735182	5.7574	2.69886
TCGA-55-7570	cluster1	2.25753	Alive	<=65	MALE	Stage I	T1	MX	N0	1.55716	8.98861	6.61663	39.7294	0.448065	5.19432	3.77495	12.903	3.96761	5.47298	11.6382	16.4518	2.28545	19.8604	48.9989	7.06453	2.94381	3.82787	0.776818	3.28682	1.98664	5.7965	3.57646	0	5.38105	5.51263	3.52515	16.067	0.198392	1.14586	10.0323	11.0426	3.88157	0.768353	7.63894	2.77814	2.60327	2.16661	4.55637	1.27451
TCGA-55-7573	cluster2	1.33425	Alive	>65	FEMALE	Stage I	T1	MX	N0	1.44227	10.2359	7.30802	15.2716	0.0646418	4.60965	3.8655	16.3925	0.0528195	8.67023	10.6718	8.0802	2.76868	19.2054	90.6185	6.75659	5.89415	5.68307	0.98446	1.85411	1.90959	5.57777	4.18185	0.00851584	2.38714	13.4257	4.77579	19.0948	1.71328	1.34639	11.6689	1.78119	3.08214	0.280664	10.7333	1.90454	4.80612	1.18896	3.41713	3.16593
TCGA-55-7574	cluster2	2.72603	Dead	<=65	FEMALE	Stage I	T2	M0	N0	1.07211	6.67165	9.32951	28.7292	0.447141	4.84044	4.16955	8.63039	0.0920221	6.85279	6.74608	13.2214	2.10339	25.0021	34.0462	8.48692	3.59141	3.23615	2.55732	4.65973	1.26509	4.45984	3.63121	0.0893269	1.96914	4.62004	3.42577	23.0476	0.816597	1.21246	4.74627	1.4625	3.34633	0.57099	7.13641	2.83903	4.10878	0.819585	7.26232	2.04072
TCGA-55-7576	cluster1	1.83562	Alive	<=65	MALE	Stage I	T2	M0	N0	1.35914	7.58082	9.97682	28.515	0.191612	2.75143	2.75492	12.1414	0.00673032	9.13587	8.31069	4.73408	3.18749	10.0596	49.2088	6.99696	4.35777	3.16317	1.29016	2.42877	0.945478	2.62359	6.64655	0.00614889	3.83478	4.07	5.60128	16.365	0.3289	0.99844	6.41653	1.94827	2.06865	0.553577	7.07287	2.18178	1.95714	0.773056	5.84934	1.86373
TCGA-55-7724	cluster2	1.93151	Alive	>65	FEMALE	Stage I	T2	MX	N0	1.55577	7.08128	16.4342	20.6015	0.0530979	4.41044	2.45783	9.83938	0.0484912	5.26437	5.27979	10.2483	2.21459	25.2018	66.2665	4.1735	3.43641	3.53986	1.54498	3.54331	1.45902	3.31626	2.55621	0.00984491	4.94902	1.75068	4.07548	23.6182	1.79684	0.771249	7.88281	1.39454	1.66712	0.19437	5.05363	3.37413	8.67573	2.85936	6.68001	1.58343
TCGA-55-7725	cluster2	1.21096	Alive	>65	FEMALE	Stage I	T1	MX	N0	8.57515	8.90731	12.4371	22.3676	0.0962763	5.67568	2.98451	7.62452	0.0175847	6.02291	10.5016	10.8782	2.98472	19.4585	50.3848	6.83655	2.48777	2.54333	0.581933	3.12217	12.0427	3.17596	2.57557	0.0214208	2.44119	3.61959	3.45584	12.7983	1.6219	0.9077	4.16459	0.878339	1.71727	0.350173	4.39654	4.41354	6.17186	0.47525	4.82591	1.73167
TCGA-55-7726	cluster1	1.7863	Alive	>65	FEMALE	Stage I	T1	MX	N0	1.59618	7.90568	14.1126	24.1569	0.0737252	3.51778	3.3236	10.2271	0.067329	5.05928	9.5616	20.0379	2.02976	17.5712	39.659	7.12502	3.50359	2.8134	0.163949	3.51963	1.22378	4.46328	3.59565	0.0205041	2.03568	1.64303	5.5339	15.0159	0.805274	0.87616	4.3691	0.505302	1.29965	0.0561346	7.911	2.05585	3.38978	1.83574	4.61776	1.92734
TCGA-55-7727	cluster1	0.326027	Alive	>65	MALE	Stage III	T1	MX	N2	2.97397	8.74223	3.89561	24.8971	0.0702921	10.1215	2.69173	5.75919	0.0128387	7.21893	12.1204	4.94503	1.73133	14.6442	70.134	8.86474	2.1586	7.24509	0.379675	1.09039	1.70273	2.11026	1.162	0.00586481	1.84357	1.42918	1.53477	7.86297	0.105981	1.60389	7.97697	0.561123	1.06902	0.233432	3.60225	7.06587	3.47711	0.362756	5.09862	1.96579
TCGA-55-7815	cluster2	2.11781	Alive	>65	MALE	Stage I	T2	MX	N0	1.76394	6.55895	5.87584	17.8184	0.0477308	5.39021	3.23758	6.519	0.00622712	6.19913	6.39493	5.35012	2.78122	21.9221	32.9554	5.81202	2.11891	4.58665	1.61791	1.04176	2.49199	1.71024	1.67716	0.0113783	1.48446	2.96947	2.9158	13.0793	0.472913	0.632067	3.99259	0.501903	2.57331	0.912953	7.05496	2.50497	7.56756	2.92988	4.61692	2.85316
TCGA-55-7903	cluster1	1.55342	Alive	<=65	MALE	Stage I	T1	MX	N0	1.50184	10.3425	11.391	14.9863	0.148312	6.9789	7.75933	16.2081	0.0703271	6.73018	4.24117	12.2481	2.96736	11.1947	34.6964	7.03238	5.90755	8.24881	1.34111	2.50099	1.39864	4.50596	4.8689	0	3.07735	3.25214	6.73096	24.3828	1.68743	0.867721	5.53442	1.06152	1.14599	0.573563	11.6324	3.21629	6.19061	3.71177	7.63072	3.75108
TCGA-55-7907	cluster2	0.939726	Dead	>65	MALE	Stage II	T2	MX	N1	0.63858	8.03231	10.6993	27.1948	0.0573924	7.03057	2.62978	11.3347	0.104826	4.71259	6.75882	13.3876	1.4513	27.5377	66.8774	7.4827	3.82907	5.13976	0.814976	2.68018	1.50167	2.7834	4.99457	0	2.59801	2.01054	3.2986	16.4724	0.746098	1.40201	5.83338	0.839606	1.90971	0.225216	9.24943	5.23455	6.1724	0.668918	6.59978	1.83727
TCGA-55-7910	cluster1	2.84932	Alive	<=65	FEMALE	Stage II	T2	M0	N0	0.799355	14.7029	11.8052	31.9587	0.0419515	4.2526	5.99728	9.68343	0	8.6056	3.53941	16.4737	6.61305	14.6947	54.8579	8.01293	3.66316	6.09633	3.01117	5.26748	4.2372	3.75748	4.65597	0.0700043	5.39531	5.64317	4.17666	16.9487	0.484928	0.963878	9.86718	1.71068	3.34759	0.103197	7.69341	1.94762	5.73118	2.91803	6.83144	1.77805
TCGA-55-7911	cluster2	1.47123	Alive	>65	FEMALE	Stage I	T1	MX	N0	2.20505	7.48061	14.996	25.2484	0.0571163	5.57733	3.01702	12.1305	0.0356891	6.55276	5.60463	13.9683	3.7347	16.1379	53.5638	8.66324	4.76885	3.56456	1.54109	2.93163	5.31048	3.15419	4.52258	0.0150489	3.08214	4.79878	4.94808	18.7109	1.63529	1.10391	8.85872	1.27153	1.76381	0.442104	8.94016	4.62371	5.0616	3.00324	6.65023	2.17267
TCGA-55-7913	cluster1	1.53699	Dead	<=65	FEMALE	Stage I	T1	MX	N0	0.715946	14.5826	10.5423	37.7732	0.727718	6.40452	4.53971	9.27088	0.00699561	7.95517	3.21988	8.0025	5.59987	9.23053	69.7904	7.95905	3.92918	6.01913	2.26458	2.45276	5.52795	4.91253	2.47645	0.396258	3.12798	7.86102	5.99569	17.3182	0.780745	1.06511	17.7138	4.64575	5.52289	2.132	8.3118	4.2057	2.45936	9.18686	4.44135	2.44443
TCGA-55-7914	cluster1	0.512329	Dead	>65	FEMALE	Stage II	T1	MX	N1	1.74437	11.6659	4.35805	22.6965	0.0690581	4.16903	5.97967	15.2291	2.38926	8.59987	3.16929	10.3493	3.24748	12.3906	43.1181	7.52887	4.30427	9.48429	2.20962	2.49697	4.01508	3.29814	4.89359	0.0221609	4.42016	9.98333	4.77994	24.022	1.53938	0.536608	5.37082	1.2226	4.67279	0.65804	9.04162	2.7021	8.61175	2.48219	5.47431	2.62692
TCGA-55-7994	cluster2	1.65205	Alive	>65	MALE	Stage II	T3	MX	N0	2.06169	6.26092	5.05606	28.16	0.440391	7.58016	2.49563	7.36526	0	11.2933	5.50364	7.51285	3.21941	11.1199	40.1049	12.4613	4.93283	4.4369	1.26582	3.54719	2.90672	2.41356	1.30925	0	2.91016	4.87934	4.57156	15.5058	0.0743668	1.04673	10.5588	0.689407	3.15035	0.307587	16.5069	2.98681	8.03657	3.80928	4.17534	2.13125
TCGA-55-7995	cluster2	2.43562	Alive	>65	FEMALE	Stage I	T1	M0	N0	1.93411	5.66897	15.7498	22.5154	0.06379	5.13084	4.89144	11.1022	0.00647286	5.86596	7.06375	14.0213	3.85463	11.9783	36.5137	6.79545	3.38052	5.18178	0.642621	4.81277	0.472602	4.31605	3.4678	0.0118273	1.63896	1.52872	4.91221	17.0533	1.81242	0.909707	5.18382	0.455577	1.03801	0.487567	10.2018	3.36684	1.7699	1.22059	4.44004	3.69472
TCGA-55-8085	cluster1	2.47671	Alive	<=65	MALE	Stage I	T1	M0	N0	3.47574	7.3744	12.4807	13.2066	0.0210624	4.61473	8.87428	12.606	0.0961754	4.53054	6.17593	11.312	3.69889	18.0084	36.8803	7.21391	5.8402	6.71709	1.13258	4.97176	0.599984	3.32529	11.9477	0.00439334	3.25105	2.08333	3.5048	28.7983	2.2547	0.938656	5.0536	2.39647	1.05291	0.609251	12.2575	3.93968	4.44554	0.54939	2.85819	1.58014
TCGA-55-8087	cluster2	1.26575	Alive	<=65	FEMALE	Stage I	T2	MX	N0	1.111	10.9251	15.6294	26.4191	0.337904	4.04523	3.23725	9.20148	0.234527	6.12607	5.40647	7.93884	3.19594	18.8438	51.9399	7.00073	4.85758	5.04705	1.51227	2.80477	1.73403	2.92675	2.838	0.0676631	2.07996	5.13413	3.41748	18.1507	0.855905	1.09227	4.9604	1.07896	1.93504	0.714252	5.0418	2.78281	4.90198	2.61573	4.49437	2.24701
TCGA-55-8089	cluster1	1.92329	Dead	<=65	MALE	Stage I	T1	M0	N0	2.64299	5.65059	2.63085	35.6111	0.0842476	2.87029	2.56842	4.49342	0.0264476	6.89595	4.14693	5.66169	1.94537	9.12243	39.4281	6.62569	2.06738	4.73695	1.20366	0.829119	1.09328	1.39802	0.845869	0.0197696	2.02295	3.86637	2.14288	8.92513	0.970133	0.894831	5.25465	1.38381	1.8166	0.338619	3.95504	2.51538	4.2576	1.32175	5.83692	1.53003
TCGA-55-8090	cluster2	1.63836	Dead	>65	MALE	Stage I	T1	M0	N0	3.46042	7.10539	5.44284	21.2105	0.186622	3.98745	2.88473	8.58821	0.426078	3.25109	8.64577	8.84793	3.70302	13.1755	58.4683	10.7564	4.03843	4.05117	0.279005	2.59996	5.83434	1.90092	3.3861	0	3.1057	6.39151	4.99403	22.6069	2.05066	1.06013	9.19172	1.32723	1.33851	0.149527	7.05373	5.67055	6.34373	0.165402	5.09048	1.94565
TCGA-55-8091	cluster2	1.64384	Alive	>65	MALE	Stage I	T2	MX	N0	2.74567	8.68104	8.23626	25.65	0.0379377	6.82799	6.23339	11.909	0.0629933	6.28019	6.86659	24.6116	6.24876	18.2618	41.1422	7.32996	4.9096	4.07924	2.43671	3.69451	0.791781	2.82862	3.19552	0.00575513	2.93655	4.27369	5.56309	18.8783	1.01087	1.2665	4.9816	1.09411	3.44173	0.435409	8.39695	1.71719	3.64448	0.984727	5.02269	3.88235
TCGA-55-8092	cluster1	0.421918	Dead	>65	MALE	Stage II	T3	MX	N0	0.74535	6.25086	18.5293	15.1632	0.0334941	4.95104	7.17256	8.03598	0.280392	7.55829	8.93177	11.4093	3.05242	19.6127	49.0757	6.17873	2.92127	5.18511	0.81304	3.68272	0.942336	2.40331	4.56573	0.0232881	2.3264	1.78303	4.18097	25.8015	1.3332	1.22068	3.55386	0.34724	1.85518	0.532611	4.43576	3.66586	6.8327	0.620016	6.28022	2.0881
TCGA-55-8094	cluster1	1.48219	Alive	<=65	MALE	Stage IV	T2	M1	N0	0.70921	8.29626	8.79974	30.4382	0.151204	7.12834	3.69698	8.85007	0.0333311	6.23708	6.29206	15.0254	2.39378	21.4379	43.5395	6.76033	2.72211	3.37441	3.26634	3.32979	1.30701	2.56885	2.75605	0	2.34927	6.24955	2.69045	14.7075	0.981076	1.28883	6.17419	1.66485	1.70827	0.357291	4.50715	2.50479	4.66644	0.42116	5.40872	0.855776
TCGA-55-8096	cluster2	1.96986	Dead	>65	FEMALE	Stage I	T2	MX	N0	1.2311	10.2554	9.79684	11.6534	0.0731538	5.48687	6.39614	11.4029	0.233825	5.89876	6.475	10.6504	3.24928	20.4729	56.5685	8.40486	4.17915	5.18287	2.89881	3.96815	7.90838	1.90802	3.5434	0.0050863	2.33711	4.916	4.73005	18.9523	1.18384	1.1664	4.41332	0.543518	1.8943	0.408106	11.1542	4.5857	3.74528	1.02246	3.04429	3.19068
TCGA-55-8097	cluster2	1.30411	Alive	<=65	FEMALE	Stage I	T1	MX	N0	0.788987	12.7338	12.831	20.3418	0.0663488	6.01827	9.38422	8.04837	0.0353456	5.47742	4.33579	11.5277	5.52362	30.1887	35.5061	9.16757	4.38054	6.63902	1.45057	3.94532	3.22935	4.78898	1.85751	0.00922632	2.56609	3.927	3.08142	19.0583	0.173395	0.630798	5.85207	4.90092	4.93625	0.375971	7.63094	2.1428	10.0066	0.852912	8.16771	2.53555
TCGA-55-8203	cluster1	1.49863	Alive	>65	FEMALE	Stage I	T1	M0	N0	1.79648	3.66775	6.07648	11.5281	0.055484	4.68752	5.83701	8.26112	0.0101341	4.1888	8.45112	4.39042	2.39428	11.7071	24.6984	5.32991	1.83414	4.02311	0.396019	2.73468	0.243517	2.05555	1.26486	0	1.22215	1.0595	2.91474	12.2796	0.769623	1.01544	2.4905	0.471674	1.13551	0.102364	6.01524	2.44895	3.38677	0.566446	3.77466	1.27416
TCGA-55-8204	cluster1	1.41096	Alive	>65	FEMALE	Stage I	T2	MX	N0	1.82454	9.68671	5.34657	13.34	0.120215	3.4043	5.50663	11.1596	0.315633	7.56975	5.16177	7.35652	3.64198	13.9249	40.5094	6.16111	4.11511	7.59223	1.45664	1.49536	2.07369	1.52935	3.79626	0.0501505	2.59119	3.53523	5.0407	15.5585	1.11016	0.848261	9.33353	1.90059	1.98203	0.98815	12.9239	2.64898	7.55835	1.01994	3.49226	2.88452
TCGA-55-8205	cluster2	1.6411	Alive	>65	FEMALE	Stage II	T2	M0	N0	1.89829	5.18739	3.01103	21.2996	0.0370705	2.39823	3.56425	4.76194	1.65886	8.94366	4.86658	6.86151	1.3779	5.21234	54.3286	5.44729	1.70498	6.46746	0.692361	1.26648	0.597329	1.05335	2.04421	0.0365533	1.35175	1.25697	2.67256	7.02217	0.489819	0.732916	3.68317	0.244565	2.22095	0.524049	3.76739	5.5508	4.37867	2.34978	4.41736	2.82977
TCGA-55-8206	cluster2	2.43288	Alive	<=65	MALE	Stage I	T1	M0	N0	1.95562	13.0774	6.94335	37.1527	0.0440091	5.37318	5.12754	8.29085	0.228586	9.17635	3.54932	12.2429	2.63946	14.9448	77.1482	7.48526	3.61607	4.29995	1.4711	2.34751	0.116078	2.2395	4.30313	0	3.23153	7.30231	6.04514	17.0936	0.53083	0.712601	7.08838	1.78508	3.38267	0.252282	12.7956	5.86295	10.8478	3.20309	5.13378	1.70895
TCGA-55-8208	cluster1	1.84658	Alive	>65	FEMALE	Stage I	T1	M0	N0	1.53115	5.68023	6.51915	18.0728	0.14528	4.94198	4.47943	13.3907	1.35378	5.82394	9.78867	10.3603	3.55181	12.7434	32.4138	8.44959	4.2425	5.99538	0.794054	3.18277	0.874238	2.97639	5.12174	0.0157129	3.15452	4.67911	2.58682	16.977	0.887526	1.44516	8.12087	2.05281	2.40444	0.322631	12.8839	3.25106	3.91145	0.778719	3.57622	1.87623
TCGA-55-8299	cluster2	1.28493	Dead	<=65	FEMALE	Stage I	T1	MX	N0	3.65483	3.8509	2.7174	14.5389	0.0609233	2.82388	2.06045	3.45582	0	5.03851	11.9475	7.90681	1.9941	9.6349	33.6336	5.39084	1.66591	3.06771	0.385221	2.70638	0.348521	2.02069	1.97635	0.00564791	1.22887	0.920649	2.19741	7.24662	0.571546	0.98145	3.31929	0.147374	1.25826	0.12132	4.81845	2.74186	1.86208	0.736652	4.42014	2.36517
TCGA-55-8301	cluster1	1.46301	Alive	<=65	MALE	Stage I	T2	MX	N0	2.1912	8.66561	6.82251	16.574	0.0445048	3.44012	3.94847	8.93316	0.162575	5.84436	8.74004	7.61703	3.68315	28.1419	38.2137	6.85587	2.72661	3.74707	0.420678	2.5244	6.1341	1.0992	2.54829	0.00742649	1.71139	1.20446	3.20322	8.49141	0.496548	1.7295	2.81773	0.825886	0.944236	0.195888	8.20075	3.88079	1.39358	1.01107	2.61258	2.06287
TCGA-55-8302	cluster2	1.30959	Alive	<=65	MALE	Stage I	T2	MX	N0	3.07801	3.09556	6.41251	13.1862	0.0574083	3.87403	2.39363	6.88526	0.104855	2.93008	16.8852	11.4428	2.47732	15.7681	65.5322	8.00427	3.05934	3.552	1.18081	2.16415	3.17618	2.91768	1.50389	0.00239492	1.32884	2.46458	3.35341	24.7234	0.77381	1.02678	5.33673	1.10402	0.522771	0.0393397	4.03595	2.5841	1.62696	0.278554	16.8249	1.80363
TCGA-55-8505	cluster2	1.20548	Alive	<=65	MALE	Stage III	T1	MX	N2	2.73191	11.9247	10.084	36.5592	0.158765	5.85783	5.31358	10.7646	0.0144991	8.20457	8.43161	9.23876	4.10757	12.6483	24.8803	10.6858	4.3139	6.68361	2.6431	3.03157	2.31021	3.09778	6.51483	0.0105972	2.71103	1.93899	4.23179	24.3878	1.03984	1.49056	6.14484	1.17521	2.29829	0.492929	8.82061	5.00358	6.48424	5.32926	4.51703	3.42676
TCGA-55-8506	cluster1	0.030137	Alive	<=65	FEMALE	Stage II	T3	MX	N0	1.67729	6.47792	6.61391	16.5263	0.554025	4.60701	2.47415	11.0454	0.0917785	5.6376	7.11038	4.21844	2.69618	17.9736	32.544	6.40651	4.21361	4.19439	1.00661	1.19466	0.939577	3.17782	2.21064	0.01075	2.09366	4.95607	4.94173	16.8804	0.626294	1.19126	9.05982	0.528952	1.22649	0.26827	9.30947	2.26434	5.73403	1.01617	3.69058	2.47959
TCGA-55-8507	cluster2	1.14521	Alive	<=65	MALE	Stage I	T1	MX	N0	2.23405	3.87789	5.30162	14.7042	0.0149006	4.06997	2.98882	5.99572	0.0317516	7.22664	8.05921	5.244	2.92139	17.1522	118.275	6.13713	4.03962	3.20334	0.232349	0.427391	1.43791	1.28172	4.15833	0.0207204	2.76063	4.99812	10.5695	11.4909	0.266596	0.631586	7.1026	0.427385	3.59035	1.77772	8.07943	3.5357	9.92615	1.75247	7.40909	1.59896
TCGA-55-8510	cluster2	1.47671	Alive	<=65	FEMALE	Stage I	T2	MX	N0	1.83647	6.20732	13.4366	15.3768	0.204399	6.86083	4.8836	12.8152	0.329777	5.35506	6.65164	6.72402	5.55134	18.7366	66.4014	7.92269	4.5773	7.59416	1.79406	2.99919	2.38652	3.66439	4.21004	0.0795854	2.67087	1.86264	4.46805	17.5839	0.312287	0.809703	8.11276	0.748729	2.14274	0.533333	6.60507	4.52922	11.3532	0.905787	4.65163	2.63013
TCGA-55-8511	cluster1	1.51233	Alive	>65	FEMALE	Stage I	T2	MX	N0	1.82887	5.93195	6.42605	19.8822	0.0692667	5.0992	3.81837	12.193	0.0227726	6.55262	4.95276	11.193	3.6005	18.2033	46.9699	5.85578	2.79756	5.33379	4.31993	2.0338	6.44732	4.0504	3.45362	0.00693509	1.8755	6.1643	3.42318	14.5894	0.949107	1.01415	5.3642	0.965125	1.91698	0.592958	7.06608	2.72919	5.38996	2.02977	4.338	3.0135
TCGA-55-8512	cluster2	1.66301	Dead	<=65	MALE	Stage IV	T1	M1	N1	1.66107	7.31249	4.52932	30.3485	0.0337375	2.75567	4.08399	5.29685	0.0308105	4.76522	3.30894	4.3119	1.47581	7.74837	50.5674	6.6749	2.68939	4.73083	0.234294	0.868945	0.518253	1.66939	1.80808	0	1.32254	2.31276	2.11218	7.9597	1.12314	0.609429	3.19077	0.377743	1.95101	0.136936	4.93403	4.14043	4.10265	0.408776	5.47486	2.69028
TCGA-55-8514	cluster2	1.42466	Alive	>65	FEMALE	Stage I	T2	MX	N0	1.9573	8.15737	11.4258	18.8146	0.0499042	4.57475	4.249	11.3245	0.0774768	5.34621	6.51856	16.5776	2.32067	16.7262	37.3839	8.4949	4.25054	5.34928	1.52104	3.6486	1.65113	3.4639	4.48743	0.0124912	2.49193	4.45281	4.55327	23.7971	1.62523	1.47674	6.19932	0.719138	4.63807	0.873351	6.61978	2.85407	3.40222	1.01616	3.85255	2.78772
TCGA-55-8614	cluster2	1.46849	Alive	>65	MALE	Stage I	T2	MX	N0	2.86642	6.48191	4.84291	25.31	0.544772	5.07588	2.80321	13.147	0.0733171	5.08129	5.50766	13.0393	2.8079	24.9735	92.6111	5.88682	3.6374	2.96387	1.23343	3.93075	3.54291	3.0988	1.84623	0.0478452	1.79568	6.4835	3.62191	11.8216	0.68822	0.701933	5.1405	1.90834	1.44275	0.228219	5.22498	3.95093	8.53717	1.93002	8.51722	1.27245
TCGA-55-8615	cluster2	1.22192	Alive	>65	MALE	Stage III	T3	MX	N2	2.22867	13.0406	11.6486	31.9357	0.0107042	4.11359	3.49841	7.35113	0.0244387	5.98975	6.30155	14.5789	2.44139	27.0013	50.9704	7.09597	2.13811	3.04688	0.312317	3.89423	15.3634	2.06714	3.17513	0.0044655	2.37031	2.08079	2.93562	13.835	0.303413	1.35478	3.27873	0.915519	1.54753	0.0507819	4.0597	5.17833	1.40436	1.31798	4.65252	2.93697
TCGA-55-8616	cluster2	0.131507	Alive	<=65	FEMALE	Stage I	T2	M0	N0	1.74306	7.38451	6.72061	21.9698	0.0340033	4.37211	3.54313	11.3464	0.0754149	6.25849	8.41986	7.52024	3.83344	14.4109	41.8652	6.65798	5.14178	6.05837	1.23458	1.10896	0.754394	2.30848	3.79165	0.0243176	1.55058	1.9753	4.61193	16.2272	1.03414	1.21807	6.07676	0.851078	2.43973	0.734883	9.08801	3.54945	5.35645	1.7221	3.76174	2.35424
TCGA-55-8620	cluster2	1.0274	Dead	<=65	MALE	Stage IV	T1	M1	N1	0.783707	8.55253	10.016	65.138	0.141437	5.31516	6.0589	8.37354	0.0103333	10.0513	3.78444	10.2236	3.07678	27.5142	33.7913	4.75889	3.385	3.54705	0.510214	3.38124	8.05558	3.9245	5.8	0.0141609	2.69302	4.93921	3.64026	10.5929	4.13532	0.47064	17.3835	1.70091	4.50386	0.296729	11.2517	2.82446	11.1808	1.5106	5.15003	1.5742
TCGA-55-8621	cluster2	1.41096	Alive	>65	FEMALE	Stage I	T1	MX	N0	3.01919	13.2754	8.75515	22.049	0.0778063	5.20441	4.94652	7.57833	0.0146292	7.14788	5.79733	11.076	3.90497	16.0609	36.6147	6.60204	3.47747	4.75169	1.85962	1.56729	5.33866	3.78978	4.9362	0.0133654	1.23455	2.20537	3.19966	15.7824	1.00749	0.807718	5.65059	1.16962	1.50598	0.45115	5.01062	3.10409	2.20958	1.36198	8.1118	3.44815
TCGA-55-A48X	cluster2	1.88767	Alive	<=65	FEMALE	Stage II	T1	M0	N1	2.61289	2.77556	8.26321	22.2688	0.739359	7.45381	2.54748	12.7669	0.0453163	3.53515	11.4942	22.2741	1.48131	6.07862	64.2698	4.91184	1.95963	2.79515	2.76161	4.87403	3.18303	3.11041	2.35503	0.00414015	1.65689	5.51828	2.01068	18.9491	0.984572	0.719443	7.3407	8.88426	1.66304	0.370117	3.59638	4.07321	4.40569	1.58937	3.04063	2.05535
TCGA-55-A48Y	cluster1	1.72603	Alive	>65	MALE	Stage II	T2	M0	N0	3.82327	4.16683	19.0146	25.0001	0.034118	3.08832	3.84222	5.23497	0.0267068	5.16102	3.64586	3.97052	1.91598	29.8126	35.0902	6.16189	2.06752	1.29243	0.0470113	3.32383	4.83783	4.10329	3.61275	0	2.16654	6.71255	4.81405	11.9117	1.07878	0.561855	6.86341	1.97065	1.50996	0.416211	7.42343	2.25622	3.28421	0.11483	9.35964	1.5622
TCGA-55-A48Z	cluster2	1.78356	Alive	<=65	FEMALE	Stage III	T1	MX	N3	2.57363	5.55694	8.29024	31.2436	0.147273	4.06187	3.41158	8.13149	0.0632922	6.43665	4.89442	11.0673	2.46237	15.4276	42.255	8.00937	4.16226	4.87665	1.27009	3.09337	1.1955	3.43635	2.06154	0.0216841	2.11341	6.4356	3.4427	19.8961	0.736675	0.947173	5.86504	1.24839	3.15146	0.288834	4.64994	2.0809	6.39712	1.62794	8.22046	2.15116
TCGA-55-A490	cluster1	0.271233	Dead	>65	MALE	Stage II	T2	MX	N0	3.54189	5.80994	8.0917	26.8441	0.182219	5.00118	3.34457	5.80169	1.04716	4.07598	11.48	11.7161	1.88283	20.5626	44.1	7.6511	2.15362	2.35035	1.47892	5.22917	8.67271	4.49104	2.35222	0.682298	1.87082	8.89584	2.0986	12.6723	1.68058	1.5898	4.04031	1.31776	0.967972	1.84842	4.51613	4.51538	2.6283	1.37117	4.72834	2.15396
TCGA-55-A491	cluster2	1.71507	Alive	>65	FEMALE	Stage I	T1	MX	N0	1.06683	12.8208	15.1127	15.4231	0.0372871	10.5364	8.60744	19.7501	0.024323	8.41578	1.96216	7.42954	5.9355	16.433	40.6085	8.49735	4.92847	6.85891	0.88884	1.55592	0.557494	3.32079	5.9154	0.00444434	2.28823	8.88011	6.10232	24.5904	0.6939	0.348169	8.00099	1.22595	6.92589	0.219012	17.5884	3.5625	8.72404	0.708155	7.47901	2.20261
TCGA-55-A492	cluster1	1.63288	Alive	>65	FEMALE	Stage I	T1	MX	N0	1.53417	9.28554	9.6268	30.2424	0.104161	4.46389	5.2525	7.04772	0.123662	8.31597	7.62672	9.71817	3.48401	17.9765	20.4794	7.90626	3.30192	5.6879	0.843922	2.82912	0.949484	2.43511	3.11052	0.0347626	2.30774	1.84592	4.49084	12.9642	0.499408	0.687015	4.43213	0.356353	1.6379	0.933401	13.3978	3.26588	2.4978	1.80544	3.33372	2.66349
TCGA-55-A493	cluster2	0.0767123	Alive	<=65	FEMALE	Stage I	T2	M0	N0	1.7178	7.3725	10.6037	23.7967	0.0988642	5.09961	4.22713	9.64611	0.216044	6.86436	6.21592	10.1281	3.20387	18.3134	47.598	7.24717	3.90324	5.10983	2.00422	2.22393	1.51094	2.53801	3.66217	0.0117839	2.56476	2.02029	5.44813	16.713	0.924173	1.28401	4.9813	0.589342	1.86287	0.981786	9.98794	4.00541	2.41836	1.89545	4.04325	3.56423
TCGA-55-A494	cluster2	1.31781	Alive	<=65	FEMALE	Stage I	T2	MX	N0	3.28009	5.50883	7.99124	10.6771	0.173964	5.36908	5.863	10.6327	0.0214691	5.5702	5.17455	12.7133	3.28426	22.866	44.271	8.05905	3.30638	5.72659	0.916064	4.11183	1.41672	1.96011	3.17166	0.39621	1.86835	2.96152	4.41182	14.5607	1.18527	0.720799	6.00698	1.65728	1.43452	0.230491	10.6187	3.22042	5.48646	1.0365	4.65808	1.99716
TCGA-55-A4DF	cluster2	1.20548	Dead	>65	MALE	Stage I	T1	MX	N0	1.64208	9.22085	4.16687	19.5502	0.052665	3.53717	3.07579	5.90893	0.0218618	6.18967	3.3433	6.47026	1.72641	34.8467	65.4573	6.44007	3.22816	3.88757	0.914349	1.56944	16.0589	2.17538	3.13393	0.0199732	2.2265	3.61423	4.52991	17.0676	0.153034	1.04123	5.36428	1.02249	1.5956	0.369727	6.78051	5.36033	2.72509	3.82974	3.26102	2.26304
TCGA-55-A4DG	cluster2	1.66575	Alive	>65	MALE	Stage I	T1	MX	N0	1.33315	4.16111	9.41961	16.4694	0.0926526	4.23717	4.80468	15.4268	0.341021	5.47081	7.65205	10.1754	4.93483	29.106	60.8327	10.1246	5.58934	5.43865	0.299243	1.55147	0.876806	2.12696	2.76422	0	1.97457	3.19562	3.95818	28.4024	0.106676	0.714044	3.27326	0.643274	0.835542	0.0540195	7.23054	2.64094	4.38245	0.311838	4.67588	2.09054
TCGA-55-A57B	cluster2	1.49589	Alive	>65	FEMALE	Stage I	T1	M0	N0	1.41203	12.3338	9.79998	16.8276	0.0883926	4.40453	6.45177	13.8909	6.63089	5.65056	5.30784	7.62738	2.76188	11.1227	42.1973	7.75033	5.3488	6.04418	3.31896	1.53378	3.7676	3.33926	4.77254	0.0158036	2.65036	4.67514	9.68807	21.7281	0.658744	0.952926	8.87981	1.1913	1.67148	0.430994	16.1663	2.59135	6.01616	2.5925	4.35119	2.41505
TCGA-62-8394	cluster2	0.380822	Dead	<=65	FEMALE	Stage III	T4	M0	N2	1.62207	9.08292	8.03973	18.3404	0.0138512	6.47823	3.53607	10.2373	0.092763	9.40563	3.42237	9.06181	3.67546	13.6204	29.8644	14.3169	5.2434	4.8557	1.18013	3.65672	7.50942	3.85946	5.5828	0.0192612	3.32036	11.9531	1.69296	22.0594	0.971795	0.91084	5.58836	1.45512	2.28424	0.163063	9.33415	3.89558	3.24651	13.7266	4.31803	2.93042
TCGA-62-8395	cluster2	3.33151	Alive	>65	FEMALE	Stage II	T3	M0	N0	1.77014	6.12546	12.0732	40.3368	0.0532353	14.7789	5.34483	10.1059	0.568442	6.4081	7.8754	14.1266	2.54577	16.7418	43.988	6.11467	3.85005	5.11341	3.14206	4.05587	0.774217	4.89136	3.53215	0.0136667	3.78866	6.68893	4.49843	34.7845	0.234619	1.78117	8.37169	4.17321	3.76361	0.454383	10.4644	4.98153	3.90201	1.89509	4.59378	2.06831
TCGA-62-8397	cluster2	3.53151	Alive	>65	FEMALE	Stage II	T3	M0	N0	2.8192	5.14411	1.51996	50.6396	0.587538	1.21913	2.82386	4.55923	0	8.32987	7.18557	5.12774	1.30242	5.16975	66.0301	4.75746	1.06713	3.44316	1.25007	2.15964	2.09299	0.665956	2.28071	0.800196	3.10278	5.28802	1.5101	2.25346	0.161537	0.883065	7.42089	1.10177	1.2897	0.232279	4.07619	4.55775	6.40421	0.373196	4.84283	2.2946
TCGA-62-8398	cluster2	1.21644	Dead	<=65	MALE	Stage III	T2	M0	N2	1.31103	11.3359	13.5917	16.0542	0.0269708	4.08329	4.93229	8.26562	0.00615771	7.78503	3.29135	9.5094	3.92604	11.3277	27.7902	6.45201	3.64774	6.15176	1.70393	2.88127	6.32843	2.70186	2.52591	0.0112515	2.30335	5.20117	4.14156	16.4038	1.82177	0.985612	7.83435	1.06252	2.32308	0.556239	6.38691	1.92357	3.89662	1.025	3.9636	2.62662
TCGA-62-8399	cluster1	7.3863	Alive	<=65	MALE	Stage III	T2	M0	N2	1.75971	6.49864	7.48	23.5482	0.0845742	4.5658	3.85156	10.1156	0.0978331	5.23589	12.4361	13.0149	2.56639	16.0879	41.4907	7.54557	2.77343	3.78842	1.82999	3.74602	5.8439	3.36616	3.61551	0.00470428	1.57349	4.53515	3.16785	17.6305	1.16633	1.41383	5.65746	2.30305	1.24388	0.540918	5.75802	3.64947	3.22262	0.961479	4.62926	1.66815
TCGA-62-8402	cluster2	4.10411	Dead	>65	FEMALE	Stage III	T2	M0	N2	1.83377	6.34968	11.355	21.2626	0.114793	4.03133	2.64531	20.7679	0.209668	8.19557	7.04138	7.60908	2.02766	16.3717	58.2435	8.89691	6.57127	5.82257	0.913454	2.27026	1.73708	3.11104	3.06619	0.0273649	2.29208	3.89746	6.46737	21.9955	1.0434	1.00367	10.6226	0.90106	2.17071	0.723962	13.8992	1.71024	5.20001	0.818704	4.0617	1.69237
TCGA-62-A46O	cluster1	3.98356	Dead	<=65	FEMALE	Stage I	T2	M0	N0	2.07891	11.4857	8.84769	25.6299	0.0813829	4.76282	4.56303	6.48501	4.9796	9.40679	8.09231	8.24067	2.79294	23.0811	46.8412	5.54156	3.28151	4.83624	0.573461	2.56985	1.71343	2.97268	4.61709	0.0301785	2.21864	7.54667	2.56076	20.3975	0.106343	1.45075	4.71631	4.2373	1.41766	0.294335	4.0004	3.43754	3.67735	0.849621	4.66837	2.68171
TCGA-62-A46P	cluster2	1.6274	Dead	<=65	MALE	Stage I	T2	M0	N0	3.29118	8.23274	8.76629	23.8454	0.161963	5.21453	3.22839	8.34173	0.0103797	6.6042	5.01508	8.35895	3.30336	12.1377	48.2609	8.76323	4.62199	3.43528	1.34156	1.79469	0.990485	3.0661	3.45283	0.00948302	2.59174	5.31662	3.21081	19.4401	0.580928	1.25617	4.87593	2.6512	6.01789	0.200705	6.41995	2.72244	2.54083	1.45523	6.07115	2.05565
TCGA-62-A46R	cluster2	4.72603	Dead	<=65	FEMALE	Stage I	T2	M0	N0	1.0055	10.41	7.73374	26.2327	0.316834	5.43562	5.58554	14.2652	0.0350722	4.7812	5.18564	11.0064	3.45732	33.2196	33.032	6.81567	3.24263	5.35428	3.11616	4.3022	1.02915	3.54059	2.55672	0.0320424	2.91573	9.35152	2.62945	18.8757	1.5518	1.27792	5.80202	1.74187	1.9694	0.568091	6.37009	1.51162	4.57805	1.30063	6.63595	1.85314
TCGA-62-A46S	cluster2	4.52877	Dead	>65	MALE	Stage I	T2	M0	N0	3.2626	5.2247	14.6104	18.9327	0.0469985	5.0122	6.26692	17.0239	0.0402384	4.88031	11.5173	13.1039	4.23102	12.9344	25.7352	7.44543	3.93426	9.06085	0.810302	5.13258	0.96939	3.36353	4.79318	0.0122541	3.03225	2.3627	7.17109	17.1843	2.25869	1.65815	5.31378	1.79061	2.29707	0.805157	12.7749	3.35986	3.5278	2.58857	4.55418	3.8363
TCGA-62-A46V	cluster2	6.02466	Alive	>65	FEMALE	Stage I	T2	M0	N0	2.38678	6.45396	8.28289	47.3732	0.256516	4.43998	4.18282	8.78151	0.140557	7.03491	9.92733	15.1308	4.36583	21.0771	39.4906	8.65805	2.88068	3.08877	1.74121	2.54514	0.654936	3.87232	3.56508	0.0160518	2.90746	3.55482	3.22193	22.2206	0.344214	1.53186	5.21387	1.97457	3.57608	0.32959	6.16055	2.83916	3.38576	0.593552	5.06415	3.62752
TCGA-62-A46Y	cluster2	1.13425	Dead	>65	FEMALE	Stage III	T2	M0	N2	2.50114	8.71678	11.8064	20.8669	0.489148	6.04255	1.65412	11.2392	0.130883	5.64844	6.81557	11.8004	2.29295	16.2322	87.8181	11.9542	5.22659	2.76086	0.686663	2.09915	3.32914	2.70254	2.16815	0.0415917	3.81958	12.8854	4.18672	17.966	1.60277	1.53658	11.8232	2.05427	2.38669	0.137132	8.50198	3.25761	4.55684	1.72495	4.15398	1.96866
TCGA-62-A471	cluster1	3.4137	Alive	<=65	MALE	Stage II	T2	M0	N1	1.01015	8.37546	4.53125	18.4424	0.118213	5.16554	3.85854	9.03525	0.090684	6.31843	7.3626	6.87634	3.13061	11.9671	27.6021	9.98781	3.16228	5.93633	1.69776	3.1139	0.708405	1.94309	1.78556	0.00986307	1.50496	3.31294	5.885	16.7319	0.490497	1.34024	5.17406	0.340699	1.00323	0.183823	8.80057	2.5293	9.95777	1.35805	4.53634	2.46655
TCGA-62-A472	cluster1	2.49315	Alive	>65	MALE	Stage II	T3	M0	N0	2.52527	7.69587	5.64799	29.222	0.132947	4.81311	4.30464	11.0141	0.101177	6.20995	9.81451	11.9891	3.61136	18.2169	49.4448	10.5678	2.97314	4.00713	0.528191	3.25742	2.21216	3.26739	3.82749	0.00792312	2.04742	3.71585	3.41743	20.7152	0.616614	0.872737	7.88651	0.738364	2.49616	0.287826	4.72449	3.65045	3.8267	0.779493	9.25023	2.12055
TCGA-64-1676	cluster1	4.73425	Alive	<=65	MALE	Stage I	T1	M0	N0	1.82932	6.89774	7.79986	21.1382	0.105077	4.47743	2.94273	7.83616	0.049635	5.1531	5.72368	7.75578	3.24139	13.7023	34.5969	8.208	3.17566	3.55279	1.84703	1.60559	1.22023	2.78965	2.37176	0.0120926	1.96064	2.9468	3.20924	17.7272	0.2513	1.06359	5.24469	0.905292	1.60553	0.978856	5.86888	2.4623	3.90928	2.31502	4.30651	2.52689
TCGA-64-1677	cluster2	1.72055	Dead	>65	FEMALE	Stage III	T2	M0	N2	1.84126	7.47231	7.57653	21.2642	0.0454416	3.82317	4.04752	7.7959	0.0230551	5.0377	11.764	11.4697	2.08927	14.4824	37.3794	7.25652	2.67915	4.33048	0.596574	3.28066	3.29845	2.34572	4.25409	0.00421268	2.83107	1.29363	2.97413	13.995	0.654685	1.27808	3.58914	0.57579	2.05715	0.226227	6.19783	4.19213	1.89722	0.94597	4.46626	3.5425
TCGA-64-1679	cluster1	4.61918	Alive	<=65	FEMALE	Stage III	T1	M0	N2	1.67373	7.36188	11.4165	16.7306	0.0292995	4.25552	8.68291	11.8533	0.014595	5.91468	2.41981	9.64444	2.85779	14.7252	40.1932	8.51631	5.48693	5.22144	0.553646	1.72913	0.845305	3.37325	5.10629	0.00666708	1.94038	4.574	3.65513	26.6051	0.107628	0.683737	8.43084	0.930589	0.847682	0.29485	7.81307	2.23303	2.23821	0.663392	6.98487	1.75999
TCGA-64-1680	cluster2	3.08493	Alive	<=65	MALE	Stage IV	T2	M1	N2	1.44232	7.69589	3.03622	9.60051	0.0648143	3.33243	7.13677	13.0401	0.024663	12.8791	3.78388	4.91022	2.42654	15.5554	63.4596	4.83566	4.25287	4.29263	4.62615	5.90284	3.67893	3.75592	4.97201	0.0225323	2.95667	9.30847	3.92694	25.3488	0.0553759	0.629047	7.49494	6.25465	8.10781	0.122425	13.1827	2.22407	7.50154	3.96293	3.5529	3.12752
TCGA-64-1681	cluster2	3.19726	Dead	<=65	FEMALE	Stage I	T1	M0	N0	1.15147	4.50581	8.54002	34.0498	0.123642	6.02911	4.79713	8.88072	0.094849	6.49907	7.11957	17.0886	2.74328	23.525	41.9697	12.6866	5.02237	5.16798	2.00591	5.6656	3.78193	4.25	6.60654	0.0453907	2.60347	4.04941	3.76268	22.0241	1.08869	1.32832	6.47417	1.83044	6.10547	0.701283	7.5944	3.74692	4.04216	0.918281	7.89456	1.91267
TCGA-64-5774	cluster1	6.9863	Alive	<=65	MALE	Stage I	T2	M0	N0	1.66167	7.93176	15.7422	24.3391	0.128813	4.66144	3.20715	6.95336	1.90671	6.70579	4.94875	10.9278	2.24735	11.5127	22.4097	5.21596	3.06401	4.80837	0.913714	2.6925	0.751994	1.73015	2.86927	0.0358249	1.83348	1.30878	4.35504	16.49	1.24297	1.16726	5.6831	0.250392	1.37555	1.19109	7.12704	3.27901	3.67186	5.66012	4.50597	2.10592
TCGA-64-5775	cluster1	0.169863	Dead	>65	MALE	Stage III	T4	M0	N0	4.94369	10.9312	9.78758	42.125	2.22247	8.01869	6.61949	17.0047	0.0263592	6.97578	11.8062	17.1536	8.3675	20.6132	90.7281	11.6635	6.41227	8.01037	5.91243	4.67163	10.7434	7.90309	5.92577	0.734501	4.88954	32.8764	4.44307	16.4504	1.3273	1.17483	21.5825	5.49836	2.21513	8.1588	9.07115	3.51506	6.63545	1.86598	10.3983	3.5988
TCGA-64-5778	cluster2	2.53699	Alive	<=65	MALE	Stage I	T2	M0	N0	1.4239	4.52346	7.75181	17.9395	0.142892	3.27071	2.47594	7.86122	0.188067	5.735	7.52215	9.67316	3.02264	16.8669	51.0042	7.91495	3.80904	6.27732	0.37091	2.84145	8.04865	2.77218	3.30008	0	1.31408	8.52476	4.41034	20.6881	1.16339	0.829098	9.16256	4.97573	2.25285	0.317904	12.3297	3.84572	8.87881	0.433778	7.76302	3.40165
TCGA-64-5781	cluster1	3.29315	Alive	<=65	FEMALE	Stage I	T2	M0	N0	3.07943	6.86583	11.9271	26.6265	0.222972	4.37069	3.42994	13.6956	0.264716	3.59587	10.9596	12.5554	1.8343	39.1192	27.927	11.209	2.92725	4.80462	1.61477	7.09595	1.51811	5.41526	3.56954	0.186036	1.40128	2.62921	3.29053	24.5811	1.51057	2.28769	6.59769	1.3022	0.645411	0.211561	5.58956	3.69057	2.78688	1.01311	5.75865	2.25132
TCGA-64-5815	cluster2	0.613699	Alive	>65	MALE	Stage II	T2	M0	N1	1.60633	5.69721	15.4761	19.6565	0.0769968	3.79961	2.87038	8.60001	0.0270449	3.86269	11.0827	17.8384	1.81478	25.251	29.3056	8.51229	3.12292	3.94412	0.534144	4.90584	1.30475	5.2511	3.31633	0	1.50088	1.73718	2.25527	17.1427	1.65741	1.28106	3.212	0.577188	0.22241	0.237277	5.67606	3.39529	3.84069	0.152829	6.22508	1.64386
TCGA-67-3770	cluster2	1.67123	Alive	>65	FEMALE	Stage I	T1	M0	N0	2.69229	3.8789	6.34822	18.0169	0.0664523	4.31837	2.46312	10.2	0.154752	5.98843	8.54494	6.51752	3.10656	16.7127	45.447	7.52052	8.32891	5.42818	0.645761	1.47427	0.743162	1.51958	2.37423	0.00831664	1.50019	2.80264	5.05818	16.514	2.10804	1.3149	4.80212	0.509802	1.31631	0.473763	6.6588	3.87648	5.39169	0.728746	4.16281	2.76888
TCGA-67-3771	cluster1	1.67123	Alive	>65	FEMALE	Stage I	T1	M0	N0	1.1092	8.3393	11.6924	29.9111	0.491223	4.84046	3.65072	6.45947	0.00753959	6.84731	5.48525	12.038	2.93632	16.0232	23.0331	6.22801	4.58467	4.66286	1.34177	2.8972	0.686367	3.28711	4.71894	0.00344413	3.63031	2.30805	7.04303	18.7184	0.789176	1.44718	5.05039	0.740352	2.32126	0.318774	8.85313	4.47163	2.49353	2.13261	5.40413	2.55018
TCGA-67-3772	cluster2	1.56986	Alive	>65	FEMALE	Stage I	T2	M0	N0	0.744442	4.01276	9.1307	13.4907	0.0653888	4.10558	6.03387	9.05211	0.0767774	4.86704	7.11413	11.7727	2.62752	7.48857	19.8056	6.00068	2.49828	5.19892	1.50691	3.55697	1.15111	5.92099	3.132	0.0233816	1.76771	1.19025	3.21112	12.8164	1.01405	1.2711	2.37589	0.614949	1.46011	0.880167	5.38549	3.21798	3.09534	1.3781	3.31647	2.84597
TCGA-67-3773	cluster2	1.16986	Alive	>65	FEMALE	Stage I	T2	M0	N0	1.04253	5.86718	14.8249	18.9626	0.16691	4.51691	4.51573	10.4363	0.272525	5.04201	7.65826	14.4464	2.37695	8.88501	16.7554	6.73422	2.95529	6.30435	1.19035	4.13611	0.546432	4.4024	2.66682	0.0675204	1.88477	1.31325	3.34998	17.3453	1.07373	2.87319	4.14752	0.629231	1.54793	1.29974	7.12567	3.36908	3.21967	1.27106	5.07601	3.66626
TCGA-67-3774	cluster2	1.05479	Alive	>65	FEMALE	Stage I	T2	M0	N0	1.33289	5.73426	2.2887	26.6659	0.157435	4.06398	2.25048	4.06107	0.0130706	10.5033	8.31891	14.182	1.98257	21.0724	73.0745	4.84944	1.72664	3.03828	1.23414	1.82974	10.669	1.31766	1.86797	0.00477656	1.67581	2.81363	1.54122	8.40933	1.39487	0.921882	3.20216	1.75383	0.730925	0.129763	3.71363	3.94051	1.83121	0.72416	4.77635	1.39132
TCGA-67-6215	cluster2	0.476712	Alive	<=65	FEMALE	Stage I	T2	M0	N0	2.32077	6.17993	3.60776	36.4214	0.147497	5.42163	6.35518	5.0553	5.34701	7.58987	13.135	10.541	2.85369	10.339	53.3968	7.67652	1.7125	5.69074	0.536072	1.36141	1.33513	3.75489	2.00767	0	2.21613	6.14346	2.50163	8.21345	0.177908	1.38959	9.33472	12.7737	0.768594	0.347617	8.36927	2.70395	7.71877	0.362126	5.43028	1.43504
TCGA-67-6216	cluster2	0.386301	Alive	<=65	FEMALE	Stage I	T1	M0	N0	2.00967	17.1586	8.61884	22.5103	0.156493	5.76281	5.80078	12.2758	0.097924	6.44038	3.53657	13.1665	4.14289	16.6491	60.4347	8.59332	6.5876	5.67014	0.662471	2.08658	1.57279	2.00167	4.76175	0.0338514	2.72584	4.33359	5.09419	18.1453	1.77049	1.56015	7.64173	0.468691	0.925009	0.506406	6.37352	9.08648	5.06108	0.933111	6.21533	1.93734
TCGA-67-6217	cluster2	1.15616	Alive	>65	FEMALE	Stage II	T2	M0	N1	3.63642	9.59983	6.05661	26.4438	0.102684	2.35664	3.65484	10.2595	9.23098	5.31711	5.67081	9.11529	1.95377	13.7126	22.3621	6.56031	3.16662	3.83622	0.612821	1.94598	2.89797	2.09886	2.11756	0.0160639	1.6158	1.64429	3.89185	12.23	1.49013	0.747438	4.01002	0.279442	0.741058	0.238498	10.4692	1.72723	2.59465	1.84319	2.12111	3.49462
TCGA-69-7760	cluster2	0.553425	Alive	>65	MALE	Stage II	T3	M0	N0	0.895361	7.49456	14.2013	30.9353	0.205769	5.90382	4.46003	7.78875	0.0178969	7.03281	4.18514	14.8918	2.5872	11.8317	49.1004	10.9764	5.16048	3.83134	1.85713	3.58197	0.92627	2.99172	5.29375	0	3.20893	3.97775	6.6589	22.2002	1.53645	0.832597	7.30973	4.2411	1.89034	0.311195	4.25101	5.99285	4.45085	2.95159	6.78429	3.0198
TCGA-69-7763	cluster2	1.89041	Alive	>65	MALE	Stage I	T1	M0	N0	3.06751	6.38567	6.99373	17.9334	0.0676806	4.51534	4.4293	13.608	0.0347674	7.71761	4.9231	7.45129	4.13002	11.0192	38.3028	7.28214	5.8926	6.64766	1.2444	1.4312	0.949695	2.57765	2.81681	0.0176466	1.94445	6.00583	3.98733	16.3588	0.53573	0.547947	8.99494	0.37714	3.03788	0.59646	7.02762	2.19151	5.31161	1.07489	4.04451	2.41362
TCGA-69-7764	cluster1	1.13425	Alive	>65	MALE	Stage I	T1	M0	N0	2.84001	12.8128	9.54997	17.2506	0.00785371	4.62762	9.54012	15.6839	0.0788957	5.3632	5.59078	14.1458	2.55858	16.5539	29.5723	9.65044	5.1605	4.13178	0.342145	6.03625	4.98925	1.62091	6.12504	0	2.90218	2.7225	3.4797	16.3006	1.83776	0.690675	4.75523	0.84949	1.21162	0.200784	15.4901	4.19921	1.64156	1.98394	3.67778	2.07096
TCGA-69-7973	cluster1	0.630137	Alive	<=65	FEMALE	Stage I	T2	M0	N0	1.95426	8.12929	5.09919	35.2367	0.324069	4.16372	2.50441	7.18086	0.0167521	9.31365	5.38906	6.80227	3.56027	8.3565	72.4097	7.20141	3.53538	4.74046	0.914136	1.32789	0.908307	2.17675	1.51619	0.0102033	1.65075	7.27441	3.72953	16.3515	0.250757	0.966453	7.39548	0.893802	2.42237	0.257849	7.53679	2.44375	5.74391	1.4337	4.50399	1.84781
TCGA-69-7974	cluster2	0.50411	Alive	<=65	FEMALE	Stage III	T2	MX	N2	2.09243	8.67852	5.21425	46.1318	0.244407	2.1499	4.64086	5.22832	0.0909344	11.5503	4.50048	10.9556	2.05122	8.16199	82.4719	9.38838	3.03102	3.90563	0.440919	2.03474	1.26828	1.73847	4.19356	0	2.04672	3.40737	1.9491	9.37652	0.556843	0.806823	6.36752	1.62351	1.38517	0.236194	4.27468	3.8736	2.58333	0.792126	4.25839	1.97037
TCGA-69-7978	cluster2	0.367123	Alive	<=65	MALE	Stage II	T2	MX	N1	2.09875	6.94589	7.70872	15.2047	0.0371217	4.31065	4.71887	7.36485	0.0932281	7.18724	11.5665	11.3815	3.42873	15.1271	28.32	9.25854	3.45699	7.24013	1.19724	3.56912	3.66191	2.54109	4.00241	0.0116147	2.12434	1.32593	4.28283	18.9128	1.82181	1.4834	4.79783	1.3181	4.57832	0.968606	7.68976	3.16581	5.2418	1.39255	6.57482	2.26849
TCGA-69-7980	cluster1	1.12603	Alive	>65	FEMALE	Stage I	T1	M0	N0	1.04	8.57681	13.9721	14.8118	0.0687279	6.41277	4.92945	13.382	0.0878713	5.03032	5.97454	14.8639	3.1599	22.0006	39.8868	8.17288	3.78659	4.92164	1.27278	3.77635	2.37061	2.31012	3.07858	0.0344058	3.40623	2.12754	4.48974	24.7664	1.59718	1.6281	5.42971	1.34903	3.29055	0.486666	10.3607	4.31597	5.13955	1.85823	3.43766	1.51052
TCGA-69-8253	cluster1	1.16712	Alive	<=65	FEMALE	Stage II	T1	MX	N1	1.76288	7.89522	2.73422	8.61139	0.0362665	2.96382	6.80393	16.2569	0.0496801	10.5967	3.19637	3.13374	4.70749	6.1653	63.2119	8.38242	5.18974	9.8748	1.11937	2.52627	0.321405	1.28953	5.86226	0.0075647	3.02317	7.11213	5.2242	17.7349	1.39981	0.452545	9.79422	0.535772	3.41315	0.523327	14.2242	4.05062	6.85678	1.85125	3.50695	3.88957
TCGA-69-8255	cluster2	0.353425	Alive	>65	MALE	Stage I	T1	M0	N0	1.32312	7.00545	10.0459	27.7326	0.118593	3.32363	2.58384	10.8269	0.00235444	4.30393	7.46341	11.6242	1.96597	27.0315	31.1813	5.13283	2.02213	2.67081	0.879039	3.18428	7.6356	1.41842	2.06908	0.0946458	1.57792	2.83341	3.606	10.8394	1.0946	1.12444	4.7505	0.681557	1.81764	0.209963	3.54626	2.78237	3.39672	1.93498	3.24249	2.01224
TCGA-69-A59K	cluster2	1.61918	Alive	<=65	FEMALE	Stage II	T3	M0	N0	3.16197	5.52038	3.9208	28.1094	0.0264787	2.42732	1.87564	3.29135	0.0265996	6.71269	7.04902	6.7448	1.69568	8.01863	50.1298	7.81696	2.56941	5.02202	0.126421	0.446392	0.645881	1.08471	2.66162	0.0154647	1.71453	3.37387	1.62506	7.21445	1.63363	0.475161	4.35413	0.411764	1.24289	0.171678	4.47989	3.4527	3.70483	1.46303	4.4992	1.36536
TCGA-71-6725	cluster2	0.70137	Alive	<=65	FEMALE	Stage I	T2	M0	N0	3.10644	2.43108	9.24793	13.912	0.0569331	4.47526	4.60113	11.5979	0.111986	4.24154	12.1536	8.65388	2.27387	13.9121	16.9992	6.87454	3.60196	2.62112	0.504785	2.91737	0.266141	1.78287	2.11353	0.014616	0.96467	2.15388	7.34316	16.8577	1.15157	1.91009	4.02148	0.258795	5.95738	4.7521	8.96925	3.40044	7.68298	0.324276	5.44818	2.31995
TCGA-71-8520	cluster2	0.575342	Dead	<=65	FEMALE	Stage I	T2	M0	N0	1.41401	12.1769	7.22334	9.06667	0.0513472	5.65075	4.42949	14.3729	0.080387	5.38835	2.0887	15.3018	2.30539	25.2824	40.0726	8.03681	4.3352	2.93962	2.43739	2.43461	2.24742	3.33291	3.74538	0.0183606	2.87208	3.87466	4.89165	25.9119	1.72973	0.409717	7.18732	0.912558	4.42787	0.255198	10.7481	3.74107	12.13	3.72381	1.74602	3.48271
TCGA-73-4658	cluster2	4.38356	Dead	>65	FEMALE	Stage I	T2	M0	N0	2.38321	8.11837	6.80233	45.6643	0.135635	4.38498	4.27544	11.239	5.32632	5.09123	4.98948	17.0002	3.02154	23.4034	89.2039	8.15981	5.57248	3.52212	2.13136	4.1661	30.0893	3.3965	7.81804	0.0408659	1.71695	7.9373	3.96422	20.5326	2.04047	1.08804	10.0878	2.75763	1.80741	0.141008	6.03637	4.05601	3.90068	1.16662	4.01142	2.61424
TCGA-73-4659	cluster1	1.94795	Dead	>65	MALE	Stage III	T2	M0	N2	1.40653	5.44487	15.3928	26.5966	0.0775267	5.7727	3.13148	7.97275	0.0236002	9.16206	9.46088	8.46289	3.51352	22.9996	56.8466	12.8893	6.12333	6.8719	0.412659	3.0456	2.00425	4.31132	4.25093	0.0215614	2.24851	1.84608	3.83033	27.4986	0.703066	1.99623	9.13861	1.36932	3.97599	0.163465	10.5726	4.28893	3.53497	0.808557	5.67556	1.61005
TCGA-73-4662	cluster2	2.49863	Alive	<=65	FEMALE	Stage I	T1	M0	N0	1.71738	2.37388	9.2185	20.9281	0.0700264	3.98227	5.99174	20.0935	0.152772	13.1788	9.05551	4.18526	4.72975	15.8143	73.367	10.4829	6.65443	6.15754	0.613513	2.70085	0.876715	1.9068	4.73779	0.00324591	3.26161	4.46533	3.25173	24.8947	0.868108	0.785969	6.86101	2.64981	0.511308	0.214298	6.17358	3.25101	5.00535	0.449548	6.66046	2.46096
TCGA-73-4666	cluster1	2.19178	Alive	<=65	FEMALE	Stage IV	T1	M1	N0	1.59463	5.50622	1.46595	47.6134	0	1.78188	6.12738	3.43725	0.00698044	8.29012	7.06492	8.80065	1.83747	6.17856	62.2238	8.16531	1.35661	3.79603	1.77677	1.71365	0.290314	0.80396	1.81383	0	3.17113	1.97412	1.43022	5.64477	0.61771	0.844787	2.81018	0.721105	1.16246	0.233689	3.39388	7.14858	2.81153	3.09995	5.01565	4.54981
TCGA-73-4668	cluster1	1.27945	Alive	>65	FEMALE	Stage II	T2	M0	N1	2.08384	7.11052	5.80988	24.6817	0.185562	3.903	5.98285	6.47857	0.0169463	6.40792	7.11695	19.135	3.71385	18.2823	39.5518	12.8479	2.12448	7.50984	0.357961	1.79381	2.21953	5.29311	1.97022	0.00221176	2.434	8.99874	2.41267	29.2584	1.23421	1.11207	7.26438	4.87808	1.77189	0.0677713	5.93912	1.25566	12.1947	0.334574	11.2789	2.58817
TCGA-73-4670	cluster1	0.358904	Alive	>65	FEMALE	Stage IV	T2	M1	N0	1.33902	4.22858	5.84966	27.9114	0.11935	4.16066	7.01267	7.72831	0	10.1643	3.68615	8.51857	2.33866	13.0291	51.8924	10.1152	4.2503	5.14055	1.57647	2.08038	7.28651	2.74729	4.5612	0.586413	3.77044	6.17132	2.96059	16.6952	0.611822	0.992861	5.47768	1.99347	1.20136	0.403688	10.8502	3.32811	1.97636	1.14929	4.08431	1.89634
TCGA-73-4675	cluster2	0.109589	Alive	<=65	MALE	Stage III	T3	M0	N1	1.0589	6.57936	10.3173	18.0125	0.0845945	4.3	3.15932	11.6726	0.0515035	6.29657	5.65556	9.08034	4.88953	19.445	35.3908	7.22809	3.82879	5.60795	1.91746	1.60111	1.35661	2.37753	2.24614	0.0294088	1.5742	2.30976	4.92654	13.809	0.705751	1.03047	5.07275	0.299644	2.87221	1.88586	8.77083	2.69412	3.95659	1.73994	3.48072	2.9001
TCGA-73-4676	cluster1	0.449315	Alive	<=65	MALE	Stage II	T2	M0	N1	2.34475	6.39106	3.52248	16.5159	0.073328	3.41476	1.8444	7.04032	0.28004	5.34574	11.3363	8.01979	2.03598	24.5149	37.6098	13.1537	4.66243	5.40535	0.178426	1.57452	4.85563	0.861541	1.37749	0	1.36493	1.79266	5.21347	22.3413	0.245239	1.93301	4.45924	0.279893	1.0013	0.0316252	6.63663	2.57452	7.50135	4.21799	4.11965	2.34089
TCGA-73-7498	cluster2	3.25753	Alive	<=65	FEMALE	Stage I	T1	M0	N0	1.53784	10.0096	7.77041	20.6774	0.0852185	5.04123	3.42543	7.58965	0.0437766	6.56011	6.0664	6.35143	2.9858	14.9488	40.0422	5.44117	3.69028	3.7702	1.3922	0.95715	1.00698	1.46517	1.99881	0.00444387	1.56095	2.49143	3.89653	8.4455	0.366186	1.0444	6.14894	0.403085	2.42505	0.772077	5.1609	3.39011	4.97378	1.84638	3.84618	1.80092
TCGA-73-7499	cluster1	1.9589	Alive	>65	FEMALE	Stage I	T2	M0	N0	1.20976	8.48316	10.7266	16.0559	0.0171998	4.61474	10.4328	22.0248	0.260298	4.76383	7.42411	13.1404	2.53459	11.8106	47.6545	6.78605	2.77395	5.07989	0.178933	4.28618	0.470772	1.80177	3.92429	0.00410018	1.54687	4.7224	3.51474	9.48988	1.50854	0.721258	4.76681	4.24896	1.77155	0.080303	8.40525	4.39099	2.39195	0.205368	3.64554	2.68978
TCGA-73-A9RS	cluster1	0.931507	Dead	<=65	MALE	Stage II	T3	M0	N0	1.5836	5.792	12.5607	35.223	0.0684937	4.18779	5.03547	5.99054	0.305397	7.83643	6.01852	19.0976	2.04826	17.9024	38.0745	6.70048	1.9966	4.19805	1.21636	3.441	1.21743	4.54489	2.74205	0.0672324	1.98837	3.48707	1.98061	13.2916	0.59775	0.900174	3.21766	1.14867	2.23161	0.237866	6.15141	2.5428	2.85859	1.64533	4.66556	3.23837
TCGA-78-7143	cluster2	13.5918	Dead	<=65	FEMALE	Stage I	T2	M0	N0	1.73473	4.27486	5.19183	25.9576	0.128396	1.72538	1.98109	3.68394	0.0390855	6.69084	8.08302	8.54811	3.02391	22.0718	59.5109	7.45958	2.51338	2.42731	1.65123	2.03286	6.00679	1.20806	1.82582	0.00510127	2.02013	3.72935	1.98012	9.8108	0.899713	1.45321	5.44611	2.06004	0.384567	0.109578	3.26053	2.44358	3.88232	1.51248	3.67275	2.18363
TCGA-78-7145	cluster1	2.26301	Dead	<=65	FEMALE	Stage IV	T4	M1	N1	1.27489	6.33328	7.70927	19.6659	0.0835103	6.22957	4.23078	11.8957	0.484508	5.31048	7.73768	13.2228	3.383	10.7499	24.9613	7.36875	3.63578	5.54528	2.33117	3.37013	3.95547	3.2884	2.92737	0.00819725	2.01624	2.65555	4.03918	15.7378	1.2917	1.44197	4.78323	0.763911	1.59102	0.96068	6.95476	2.82926	3.68781	1.50178	5.09985	2.32195
TCGA-78-7146	cluster1	0.473973	Dead	>65	FEMALE	Stage III	T2	M0	N2	1.36692	7.73042	12.3738	61.0659	1.24774	3.8195	4.23031	10.0866	0.00540041	6.17261	5.33213	13.9655	3.15772	15.9762	25.5161	9.20888	3.74373	6.09063	1.06089	3.13615	1.65706	3.21316	3.76043	0.0542726	3.41509	4.51683	3.37606	20.7032	0.228246	1.54608	4.83361	1.48973	1.43783	0.289893	9.59189	4.8541	2.88768	0.842547	4.51756	1.78289
TCGA-78-7147	cluster2	1.60548	Dead	>65	FEMALE	Stage II	T2	M0	N1	1.62299	4.3758	6.41073	18.7483	0.0987879	3.90137	2.66745	12.8104	0.124049	5.86491	5.45566	6.60797	2.53661	19.5621	47.3186	5.79283	3.68101	4.68965	2.34042	2.53355	1.70408	3.25232	3.24309	0.0309088	1.44933	6.67115	5.49812	16.5969	0.685148	0.953882	7.155	0.972944	2.31851	0.310814	4.59195	4.27887	8.04661	0.987071	7.74548	1.54401
TCGA-78-7148	cluster2	1.71507	Dead	>65	MALE	Stage II	T2	M0	N1	0.865783	11.2578	8.59973	14.8124	0.218769	6.05104	4.30541	14.8783	0.0121084	5.02251	4.45703	8.27758	4.29113	26.9152	25.7358	7.66756	4.4608	6.60702	2.73834	3.83986	1.61147	2.3558	2.92315	0.0082968	2.12465	8.34458	5.45598	21.8639	2.31891	1.09904	7.63032	1.20617	2.15646	0.539901	9.08054	2.36405	4.52483	2.99356	6.39458	1.68118
TCGA-78-7149	cluster1	2.99452	Alive	>65	MALE	Stage III	T4	M0	N0	1.87472	5.74307	6.7834	21.4707	0.094924	3.48939	3.99816	6.59626	0.00963207	4.46729	8.69988	10.5906	3.35637	13.8343	58.5348	5.9288	3.67795	4.71658	0.974069	2.61157	2.00742	1.7314	5.24119	0.0131999	2.24447	1.69527	5.25651	16.7388	2.2263	1.06542	4.73195	1.88071	2.65359	0.458671	4.43674	4.16562	2.73406	2.01452	7.22201	1.51195
TCGA-78-7150	cluster1	1.82466	Dead	<=65	MALE	Stage II	T2	M0	N1	2.23677	7.92394	8.86324	14.057	0.0756817	4.28361	5.23269	14.8462	0.132472	5.19167	10.9033	8.69139	3.11301	15.336	33.071	7.9066	4.23125	6.58081	1.50557	4.30462	0.606837	3.27112	3.67005	0.0526207	1.71738	1.81081	4.50913	18.0178	1.35407	1.65641	5.36993	0.810758	1.84135	0.974071	9.89156	3.18258	3.45473	1.72289	2.99227	2.84334
TCGA-78-7152	cluster2	3.29315	Alive	<=65	MALE	Stage I	T2	M0	N0	1.42257	6.24971	4.50325	30.6338	0.110136	4.6121	5.15851	6.42274	0.00874617	8.69838	3.93904	5.36972	5.69434	14.9482	59.2329	7.31109	4.51083	2.55029	3.7065	2.43304	4.29629	2.33683	3.23979	0	5.3208	6.78562	5.2916	12.5443	1.1234	0.52924	11.2614	2.07013	0.845134	0.497258	7.03413	2.10067	7.02644	1.63583	4.0086	1.27507
TCGA-78-7153	cluster1	2.08219	Alive	<=65	FEMALE	Stage I	T2	M0	N0	7.60358	13.3554	7.98679	3.69318	0.129857	3.92629	14.3442	32.697	0.0790605	15.5243	1.66295	2.00844	4.10467	8.9457	55.1102	3.42021	15.5861	16.7063	8.58494	2.16006	1.12343	3.01371	13.4816	0.0180576	16.5643	7.26218	23.1099	19.8564	1.55978	0.694457	7.90978	1.44722	4.4801	2.78367	29.3298	6.85872	3.75738	13.9979	3.7332	7.50098
TCGA-78-7154	cluster1	1.62466	Dead	>65	MALE	Stage III	T3	M0	N2	1.7073	4.23623	11.2179	20.5878	0.0743967	4.56405	4.16987	10.504	0.141546	4.9607	5.25401	16.502	2.938	11.9965	28.2839	6.14074	3.53739	5.22449	2.60123	2.66739	0.643629	3.46375	3.10357	0.0931091	1.54934	2.55087	5.92363	17.084	2.19105	2.51243	3.23764	0.957677	2.49105	1.07845	7.79954	3.63745	5.36688	1.80493	4.96061	2.89988
TCGA-78-7155	cluster1	3.20822	Dead	>65	MALE	Stage I	T2	M0	N0	4.9534	2.80053	3.54922	20.7682	0.0122388	2.31145	3.83688	6.15268	0.0950044	6.60991	7.95177	4.82185	1.83884	6.80274	65.3285	7.64501	1.9184	5.56018	0.424971	1.26806	0.201434	0.700974	1.90899	0	2.23179	1.48799	2.92653	8.03941	1.09979	0.959954	4.27251	0.323549	2.33813	0.333859	3.75301	4.79259	6.28697	0.315803	4.38949	1.55616
TCGA-78-7156	cluster2	2.67397	Dead	<=65	MALE	Stage IV	T4	M1	N1	2.20243	13.1322	12.7896	31.2649	1.31378	6.3352	4.88964	10.2572	0.239961	9.03893	4.88236	10.3764	3.38262	6.17965	100.201	13.1364	5.07128	4.11576	2.79908	2.96338	22.0001	3.45121	7.35617	1.52974	3.54788	10.9013	6.07897	17.3862	0.524699	1.17966	14.0685	4.35242	5.20752	0.0815645	15.8042	5.34304	2.49955	1.61476	7.39071	5.87366
TCGA-78-7158	cluster1	0.490411	Dead	<=65	FEMALE	Stage III	T4	M0	N2	1.63337	7.47281	6.55139	17.8988	0.224925	2.81214	2.04571	6.55195	0.0786679	4.03488	6.51062	6.22276	1.83646	19.7248	47.4245	8.69862	2.72763	3.9235	0.485823	2.18645	1.52884	1.76685	2.42438	0.00199644	1.60242	1.15052	2.27119	13.5857	0.656604	1.08059	3.57845	0.342333	1.30737	0.437675	4.0362	3.29399	3.60215	0.754337	4.76046	1.66198
TCGA-78-7160	cluster1	1.85753	Alive	<=65	MALE	Stage IV	T4	M1	N2	1.50623	4.74873	11.4064	17.7772	0.0921455	4.46531	4.43256	10.8855	0.128702	4.7261	11.4776	11.8371	2.65409	10.8587	26.6398	5.94542	2.42158	5.15235	0.684879	3.90898	0.690812	3.30528	2.77843	0.0361794	1.85162	1.6866	3.64327	12.8032	1.51679	2.55731	3.85068	0.522599	1.88784	0.627152	6.47305	3.71262	3.65664	1.11586	4.20186	2.10004
TCGA-78-7161	cluster2	0.589041	Alive	>65	FEMALE	Stage II	T3	M0	N0	1.20712	10.1718	4.13965	26.0615	0.0374293	3.19151	5.5173	6.08365	0.0020107	11.9339	3.06002	4.50234	2.10194	20.8943	58.7141	5.55879	1.69871	3.26548	1.69254	1.96931	4.36891	1.69419	1.76994	0.003674	2.4778	8.00182	3.37453	9.5206	0.0610806	0.484063	5.01928	0.81944	1.12648	0.0655729	6.14157	3.16722	6.35492	0.529834	7.05377	2.81965
TCGA-78-7162	cluster2	8.68219	Dead	>65	MALE	Stage I	T1	M0	N0	1.25542	8.9307	7.65305	32.3535	0.541221	5.42657	3.18463	9.12297	0.0167548	8.24627	6.76851	12.4071	2.48988	22.6961	74.2873	6.74885	3.65624	5.98151	1.67004	3.62187	2.31888	5.10746	2.76076	0.00765367	2.8008	17.5452	3.0598	22.23	0.8907	1.49352	6.68104	3.10028	1.70942	0.771254	3.09299	1.28996	4.79584	1.9322	8.88525	1.18253
TCGA-78-7163	cluster2	18.663	Alive	<=65	MALE	Stage I	T2	M0	N0	0.956661	10.1306	7.26253	21.2069	0.0764266	5.70583	4.67672	10.5092	0.069796	7.15732	4.11279	6.67295	4.16487	12.1168	53.553	5.77434	5.74219	5.71053	0.903021	1.54344	2.21337	2.55682	2.50899	0	2.30049	8.49792	6.74006	18.5699	1.46343	0.715257	7.41671	0.401116	3.31835	0.795656	8.64715	2.78967	7.5543	1.08785	3.82581	2.18714
TCGA-78-7166	cluster1	0.706849	Dead	>65	MALE	Stage II	T2	M0	N1	0.72889	4.99516	3.94022	72.2799	0.05681	3.14908	2.65954	7.12878	0	10.9551	4.09224	5.68231	1.48322	12.439	101.164	7.76268	1.80175	3.48945	0.308222	0.527917	2.43343	1.16422	1.66619	0.0414743	2.43246	6.59964	2.0566	7.57575	0.4454	0.683576	6.35953	1.51657	3.89992	1.11549	4.08913	4.69196	2.79218	1.29062	5.73905	1.74082
TCGA-78-7167	cluster1	7.34521	Dead	>65	MALE	Stage IV	T2	M1	N0	1.16298	4.11402	6.15661	24.285	0.0991523	4.73585	3.61608	10.1289	0.110672	6.83835	7.58114	9.17065	2.94147	16.9293	41.7376	8.53708	4.11056	5.26502	1.04137	2.44737	1.10189	3.06582	3.19079	0.0183839	2.16579	2.62968	4.60422	17.6577	0.697642	0.707004	5.28909	0.331222	1.51001	0.627188	5.31462	2.33496	3.31872	2.62336	3.76521	3.41082
TCGA-78-7220	cluster1	2.21096	Dead	<=65	FEMALE	Stage III	T2	M0	N2	1.75291	7.90232	11.2167	19.8194	0.221843	6.3521	4.59957	8.62454	0.0348212	5.4273	5.4599	11.3836	1.96708	14.0847	39.9231	6.81055	4.29591	6.63658	2.4022	5.05233	3.32354	4.91234	4.10814	0.0231367	2.66263	3.95002	5.38777	17.8516	1.1435	1.5942	7.15898	1.16791	1.48061	0.613929	8.59966	4.65981	3.73707	1.94051	4.08638	2.88128
TCGA-78-7535	cluster2	2.6	Dead	<=65	MALE	Stage I	T2	M0	N0	0.983706	9.17615	11.8313	22.9566	0.0311579	4.91518	4.7529	8.27188	0.0379396	5.11227	3.07472	8.98595	3.24881	18.989	42.4194	3.80599	2.24559	4.41112	1.89083	2.23425	9.74788	2.60055	2.90075	0.00433275	2.00661	4.56935	4.65701	11.5602	1.83839	0.573941	5.39659	2.51417	3.10056	0.57895	5.71879	3.54992	7.52524	3.19553	4.70214	1.97904
TCGA-78-7536	cluster1	0.668493	Dead	>65	MALE	Stage III	T2	M0	N2	1.18576	14.3054	10.8132	32.2008	0.270654	5.18873	3.40323	9.90721	5.79531	5.45176	4.5109	6.51546	5.0569	9.82731	32.5864	7.316	5.36051	4.63399	1.19339	2.27462	2.74536	1.86052	5.83436	0.0120975	2.46413	5.93252	5.70966	15.314	1.7139	0.844328	15.6439	2.0393	1.90564	0.97575	9.33053	3.88925	6.24895	3.68168	3.24917	1.52526
TCGA-78-7537	cluster2	4.44384	Dead	>65	MALE	Stage I	T2	M0	N0	0.794882	9.29545	14.1528	18.4833	0.149417	7.03845	4.99861	8.56207	0.115986	5.13043	7.32734	12.5705	2.38478	47.1162	49.7104	6.95356	2.72938	10.6215	1.79246	5.37683	1.50704	5.97297	3.8594	0.134016	2.85542	3.73842	3.70454	16.5689	0.536167	1.46051	7.60881	1.26633	2.24082	0.635014	4.75462	2.65407	4.68165	1.26351	6.86983	2.21823
TCGA-78-7539	cluster1	0.89589	Alive	>65	FEMALE	Stage II	T2	M0	N0	1.60982	4.36055	8.14619	18.2974	0.142468	3.30367	3.52418	6.79801	0.0140657	6.37005	6.03026	10.8352	3.59632	15.4854	43.3326	5.75672	2.9203	3.60533	2.16522	2.17731	0.731234	2.03975	2.23811	0.0160632	1.41868	2.23227	3.00993	11.0983	0.87779	1.3133	3.40796	0.970024	1.79293	0.885959	5.55646	2.03114	3.44007	1.53354	7.09073	2.40862
TCGA-78-7540	cluster2	2.4137	Alive	>65	FEMALE	Stage I	T2	M0	N0	1.02841	8.03969	4.54893	23.6813	0.131835	2.83825	2.11055	7.01172	2.29279	10.6458	7.21516	8.95032	2.51868	13.709	54.4875	5.11041	4.56926	3.7655	0.718728	1.21126	1.30625	2.45551	2.46059	0.00478246	2.67498	5.45308	2.0931	26.7474	0.159017	1.38964	6.90027	3.50604	2.44839	0.356533	5.66017	4.12663	5.54813	0.565896	3.89494	1.07405
TCGA-78-7542	cluster1	0.879452	Dead	<=65	MALE	Stage I	T2	M0	N0	1.37781	12.9244	8.44493	24.4368	0.178935	3.02229	5.59593	13.6787	0.0371388	6.32775	7.8485	6.23705	3.57389	17.0666	53.08	10.738	5.31782	3.8687	1.61998	4.18493	2.04572	2.38287	3.59446	0	2.68354	8.97235	6.13052	29.7917	1.29497	1.11157	9.08088	1.61895	2.1303	0.158631	11.0447	2.5611	5.63522	1.30484	4.72879	2.44647
TCGA-78-7633	cluster2	2.72329	Alive	>65	MALE	Stage I	T2	M0	N0	1.12077	9.72391	12.3671	19.0239	0.0256635	7.40712	4.18775	15.2452	0.0156246	6.23086	4.54306	10.1537	4.45845	14.5426	32.0193	5.69486	6.02879	6.27329	1.80699	3.2699	3.20579	3.55172	7.0023	0.0142748	5.73676	3.60199	7.52077	20.511	2.46091	1.04713	6.75706	0.922333	1.91133	2.56353	15.7631	3.92542	4.90297	5.63834	4.52647	1.59088
TCGA-78-8640	cluster1	17.8849	Alive	<=65	MALE	Stage II	T1	M0	N1	2.41122	8.60386	12.682	19.1661	0.0607391	3.9087	3.31055	9.28806	0.134712	5.73577	4.19634	9.56621	3.71872	13.218	27.9639	5.22578	3.24941	4.05577	0.924804	2.75802	2.39484	1.53341	2.35404	0.123074	2.11174	1.80593	4.56486	11.3875	0.868682	1.10337	3.37577	0.611701	1.25446	0.665498	8.31548	4.29691	2.62073	2.15136	5.28907	4.07695
TCGA-78-8648	cluster2	3.31233	Dead	<=65	FEMALE	Stage II	T3	M0	N0	1.4974	7.41895	11.4789	24.3379	0.0297646	5.13883	6.19099	13.1572	0.163094	4.58914	7.19731	16.2184	3.1922	19.1982	24.3372	7.53966	3.53998	5.94973	2.53049	6.12051	1.65089	3.41313	3.5174	0.049668	2.46257	1.5363	4.67096	19.5193	1.50786	1.0157	4.06418	0.731763	2.53478	1.04672	8.46844	2.4833	2.30898	2.9934	4.03139	2.65384
TCGA-78-8655	cluster2	6.46575	Alive	>65	FEMALE	Stage I	T1	M0	N0	7.82724	10.238	19.0193	40.7718	0.803246	9.49235	5.30305	13.9925	0.0606485	7.26888	4.18078	13.6401	3.07203	12.1383	72.5775	8.39149	7.29752	4.25205	2.70098	4.73525	20.9341	5.88217	6.47356	0.0765173	2.97523	13.5872	8.04846	25.3444	1.10237	1.3492	16.1129	2.36052	3.50912	1.76449	11.6135	6.17051	5.48015	0.979205	4.5724	1.67076
TCGA-78-8660	cluster1	0.879452	Dead	>65	MALE	Stage II	T2	M0	N1	2.23304	6.19073	3.89472	24.8647	0.0697766	2.81298	2.41995	5.84754	0.0254892	5.23691	9.39816	8.4139	2.97324	11.4608	103.098	6.58568	1.75443	4.91049	1.02972	1.39894	7.18796	1.30441	3.49532	0.00873269	2.57981	5.32491	2.49966	6.93087	0.795343	1.05313	9.22856	2.43058	1.9848	0.258386	3.88404	4.79809	5.96564	1.35623	6.1554	2.17747
TCGA-78-8662	cluster1	9.20822	Dead	<=65	FEMALE	Stage I	T2	M0	N0	0.931511	8.95177	9.14663	26.4048	0.0725569	5.90882	3.46034	10.7039	0.0254854	4.91097	3.83439	7.44966	2.23252	25.46	32.9495	6.25048	2.35053	4.67408	1.11705	2.4928	8.72438	3.91919	2.07596	0.144359	1.98736	6.17617	3.39868	21.3548	0.945855	1.36638	4.3111	2.0599	2.10109	0.245661	6.40973	2.89909	4.73862	2.77702	5.18391	2.2607
TCGA-83-5908	cluster1	2.25753	Alive	<=65	FEMALE	Stage I	T1	M0	N0	1.08675	5.7778	7.59973	19.681	0.0833467	6.72465	4.63619	10.586	0.142717	5.24821	9.77087	14.7685	3.47962	14.4989	25.6613	7.9047	2.61001	6.14565	3.42665	3.74755	1.47289	4.37881	2.67367	0.0217313	1.50722	2.18266	4.1271	19.9213	1.21266	1.34956	3.49824	1.1935	2.03925	1.15052	5.25234	3.48388	5.60371	1.77661	4.2183	2.75947
TCGA-86-6562	cluster1	1.03014	Dead	<=65	MALE	Stage II	T2	M0	N1	1.04061	10.2705	5.75147	29.4744	1.08547	4.10531	6.27157	11.5566	0.00295029	6.6527	9.0894	15.0113	2.53671	24.8	48.2777	9.06687	3.54862	5.05276	0.221235	2.28252	2.90666	2.16533	3.2495	0.0188679	4.17765	1.67317	3.69688	16.303	1.17484	1.50499	9.05606	0.710028	1.18279	0.0451272	8.20163	6.55569	4.64306	4.19336	4.66059	1.83878
TCGA-86-6851	cluster1	0.490411	Alive	>65	FEMALE	Stage II	T1	M0	N1	0.271351	7.72717	6.22658	44.0009	0.147804	3.41323	2.65373	13.4776	0.14173	7.00684	11.0394	6.5213	3.63321	26.2968	40.5023	9.96829	5.35475	2.93947	1.60026	4.01882	26.4597	1.4665	7.3941	0.369959	2.67974	5.07119	3.65524	14.8692	1.18555	0.614782	6.28594	0.7968	2.17847	0.161666	10.1039	4.49503	2.69489	5.56739	8.17143	1.71274
TCGA-86-7701	cluster2	1.29863	Alive	>65	MALE	Stage IV	T2	M1	N0	1.41204	4.12523	4.91112	28.0353	0.155171	4.77261	2.29575	4.45217	0.00674801	7.54921	5.427	8.58973	2.45332	23.3741	36.3923	7.52565	2.2939	3.50358	0.751899	1.20244	1.82109	2.44799	0.994924	0.0986409	1.02242	3.03515	2.04506	9.99789	0.534754	0.96594	3.58128	0.444302	1.81743	0.449868	3.69098	2.00854	3.09865	1.63307	5.99544	2.30065
TCGA-86-7711	cluster1	1.72603	Alive	>65	MALE	Stage II	T2	M0	N1	2.27196	9.01836	20.7754	24.2629	0.164146	3.54184	3.53308	10.8582	0.0465223	5.41675	7.71323	10.4361	2.35888	21.3107	33.3158	7.32841	4.09606	4.94791	1.22292	2.9157	0.965032	2.44164	4.57659	0.00472258	2.23338	2.65547	4.53434	19.123	2.63873	1.04936	8.6749	0.32861	1.73758	1.56939	7.55538	3.06194	4.33896	1.93044	6.09926	2.84688
TCGA-86-7713	cluster1	1.15616	Alive	>65	MALE	Stage II	T2	M0	N0	0.8714	9.05719	7.45325	25.5277	0.474649	4.64336	6.37905	13.4791	0.0352194	4.44244	3.7878	17.332	4.55067	25.0526	65.2205	4.8966	5.60441	3.79319	11.1549	2.58915	1.72266	3.62429	4.27916	0.00247514	2.87613	8.97812	4.77762	32.689	0.0304147	1.09995	9.55299	2.80484	1.24209	0.10868	7.91142	5.08581	6.08381	1.04837	6.64143	1.99152
TCGA-86-7714	cluster2	1.71233	Dead	<=65	FEMALE	Stage III	T1	M0	N2	0.798057	5.48095	6.30567	19.8989	0.0669437	6.99837	5.40602	14.3336	0.0524021	9.53337	6.0298	8.66218	2.74182	25.2473	92.5602	6.72945	3.90799	6.74093	1.06078	4.27133	2.63947	2.9973	4.45592	0.0239376	5.40024	5.82014	4.15209	17.6585	0.66904	0.69328	8.62714	1.54667	1.89435	0.325151	5.30787	3.24303	9.93139	2.54279	4.59119	2.07492
TCGA-86-7953	cluster1	1.61918	Alive	>65	FEMALE	Stage I	T1	M0	N0	1.56985	7.61092	14.017	28.5778	0.0492695	7.262	6.43664	12.6533	0.0245427	7.90204	5.60767	17.537	3.80388	24.0973	44.1616	8.00063	4.59629	4.94541	1.78424	5.14151	5.26617	7.89826	5.33829	0.00747416	2.55744	5.24256	5.93885	22.825	0.448411	1.14976	8.5544	3.08793	3.04011	0.317557	8.28654	4.00214	3.73888	1.16329	6.35366	2.20232
TCGA-86-7954	cluster1	1.65753	Alive	>65	FEMALE	Stage I	T2	M0	N0	1.58959	5.90049	7.0345	22.3741	0.251442	5.29535	4.53159	8.77396	0.0487088	7.19044	9.09168	10.1108	2.9652	18.9724	36.8098	9.11608	3.48539	4.32625	1.84465	3.49231	3.14478	3.03696	3.76856	0.0635726	1.7299	3.61651	3.52685	17.1028	0.886877	1.6118	4.76089	1.80892	2.11014	0.291189	8.93717	3.86547	5.70194	1.46174	5.55126	2.65685
TCGA-86-7955	cluster1	1.39178	Alive	<=65	MALE	Stage I	T2	M0	N0	1.05546	6.81145	8.0065	24.1146	0.114212	4.41158	3.66096	6.07614	0.177702	8.20497	3.48922	7.72874	2.97148	19.409	63.3982	5.33467	3.105	3.22563	0.893532	2.13939	9.01505	2.1958	3.03114	0.0952926	2.26822	13.0317	2.85178	14.0722	0.686252	0.769144	9.24992	3.38991	3.49459	0.627683	7.81224	3.64876	3.32985	6.46836	4.78951	2.41066
TCGA-86-8055	cluster2	0.339726	Dead	>65	MALE	Stage II	T2	M0	N1	1.34312	7.50786	8.69238	19.0976	0.0701694	5.23868	5.84711	11.2721	2.48717	4.89644	7.13587	10.4157	2.67888	22.7831	41.7796	6.22111	3.52273	9.10297	3.19368	4.13828	1.04754	3.94983	3.20103	0.0182955	3.24189	3.17509	5.87015	21.3652	0.968036	1.63653	5.84819	1.01844	2.70083	0.72589	6.85602	3.09831	5.31224	1.77371	5.10312	1.99572
TCGA-86-8056	cluster1	0.380822	Alive	<=65	FEMALE	Stage III	T4	M0	N0	1.15239	5.45841	12.6523	19.3234	0.0325696	5.70304	6.3091	7.60252	0.0118976	4.81961	4.26901	10.8591	3.60031	12.7456	43.9663	8.51885	4.64632	4.47924	2.73306	2.20012	0.412346	4.82927	4.14662	0.0163046	1.99873	2.19691	3.60569	22.5434	1.54782	1.0141	4.65035	2.45813	2.67233	0.489295	7.26687	2.43683	4.21883	2.02794	5.29059	2.4595
TCGA-86-8073	cluster2	2.0274	Alive	<=65	MALE	Stage I	T2	M0	N0	2.6758	6.45615	12.5095	21.8014	0.0597484	4.18468	5.57326	6.8491	2.9465	5.36489	5.17594	15.6212	3.5123	21.136	44.5493	5.13612	2.21684	3.66621	3.64265	3.43335	2.26512	3.57049	5.05136	0.00830848	1.75199	4.30243	2.79118	18.1294	1.61551	0.751478	7.05045	2.00796	1.10779	3.7492	10.1557	4.05358	4.75224	0.382636	6.66652	1.7537
TCGA-86-8074	cluster1	0.0657534	Alive	<=65	FEMALE	Stage II	T1	M0	N1	1.17146	11.9289	8.23326	29.1144	0.179847	10.1706	4.81413	12.0456	0.0364985	5.41388	4.36915	9.01107	7.2795	21.0071	48.3363	6.56757	4.18347	4.23983	1.14441	3.31035	2.13358	2.8698	4.8352	0.0250091	4.84463	5.30858	3.79823	19.7566	1.92523	0.71244	5.53844	1.57965	3.4424	0.965133	12.0868	2.39997	7.54435	2.35956	5.41137	1.42526
TCGA-86-8075	cluster2	1.31233	Alive	>65	FEMALE	Stage I	T2	M0	N0	1.36447	5.956	10.9465	14.2479	0.0412639	3.17334	5.28883	11.6967	0.0329735	6.89231	4.27793	8.38655	3.13037	9.16404	40.261	5.62559	4.46563	4.96481	2.92782	1.95652	1.94166	2.48858	3.65135	0.00430356	4.38937	2.0691	7.96918	16.5318	1.70468	1.06659	4.79943	1.3208	1.35583	1.33906	13.8535	3.55377	3.73727	2.86152	3.83674	4.53092
TCGA-86-8076	cluster1	1.33973	Alive	<=65	MALE	Stage I	T1	M0	N0	1.95897	4.43476	8.03401	20.2339	0.0937215	4.44712	4.11914	6.18091	0.0652117	5.0342	16.8028	18.9123	2.51507	22.6568	30.5291	7.74415	2.8159	6.45202	0.768379	5.27975	1.26189	3.83894	4.35224	0.0148945	1.79637	0.809305	4.29677	12.5767	1.52342	2.66781	3.18417	1.58236	1.49154	0.307004	7.54664	4.45617	2.92231	0.743526	4.53994	3.75059
TCGA-86-8279	cluster1	1.32055	Alive	<=65	MALE	Stage II	T2	M0	N1	2.60726	4.52417	19.2202	16.2249	0.314402	4.83342	1.77781	13.6617	0.137581	7.79475	10.1248	10.9775	1.78755	25.305	52.048	7.33129	4.24063	4.71505	0.246391	3.97987	0.912191	5.23259	3.37062	0.601151	5.59079	5.426	4.53128	24.8038	2.76519	1.61132	6.3664	1.59578	0.700994	3.60115	4.3231	2.40627	5.77918	2.42498	6.13107	3.1837
TCGA-86-8280	cluster2	1.92055	Alive	<=65	FEMALE	Stage II	T2	M0	N0	1.72028	13.3969	8.5327	24.4139	0.0853388	5.56486	3.7875	16.1227	0.138822	7.79581	3.4473	10.7587	2.38045	10.7918	73.1007	6.63519	8.43195	4.1291	1.04562	4.53961	0.35339	4.2677	4.96674	0.00445014	4.37708	11.3225	4.93832	24.8592	2.00882	0.893744	18.8967	3.185	2.87912	0.304346	5.41118	4.28847	5.67845	2.45635	5.98115	2.81039
TCGA-86-8358	cluster1	1.78904	Alive	<=65	MALE	Stage I	T2	M0	N0	1.05925	7.40348	6.99657	26.9198	0.125486	5.66369	5.09773	8.52845	0.0308535	7.40714	5.79164	12.7714	2.82449	15.2111	42.4695	6.48604	3.0408	6.41346	1.86906	2.98623	3.07557	5.86563	2.84716	0.0120806	1.65097	5.72534	3.25499	19.1135	0.995472	1.27906	5.45393	3.12223	2.3742	0.638569	5.63203	2.91612	2.63996	3.05386	5.5384	2.03651
TCGA-86-8359	cluster1	1.21644	Dead	<=65	MALE	Stage III	T3	M0	N2	1.15988	7.08259	3.48962	18.0223	0.0468274	3.24582	2.49301	5.08797	0.0038877	6.8408	5.64718	7.88207	2.19353	7.15536	21.671	6.61349	1.99729	4.99045	0.648756	1.34813	0.343138	1.52365	1.61177	0.00355184	0.985382	1.01906	1.79787	7.85164	0.25417	0.675392	2.4564	0.262594	1.39076	0.276572	4.45278	2.10811	2.94442	0.550424	1.53707	2.13364
TCGA-86-8585	cluster1	0.967123	Alive	<=65	MALE	Stage I	T2	M0	N0	1.39442	5.59832	5.42722	11.7003	0.0347462	4.54001	4.88488	15.4608	0.0807715	5.41879	4.80415	8.31995	3.67535	15.5621	48.5601	8.55674	5.21421	8.53925	2.10223	2.21882	1.61564	2.68482	3.50151	0.0395323	2.06449	1.99831	7.23893	19.0912	1.45543	0.814595	7.00377	0.58945	1.7555	0.785072	10.5102	3.43875	4.7076	2.40798	2.85763	3.17302
TCGA-86-8668	cluster2	1.1589	Alive	<=65	FEMALE	Stage I	T1	M0	N0	1.89321	6.60543	3.91711	43.3658	0.0487892	3.57888	2.82641	5.70949	0.0490119	7.07276	14.7966	6.66939	2.27843	9.82288	75.3327	5.56405	1.67979	5.88028	1.04	2.40185	0.20178	0.831043	3.56437	0.00407071	1.49818	3.36134	2.17601	5.88177	1.04162	1.06106	5.60279	0.475457	3.20617	0.298329	5.06377	6.40783	5.28712	0.580201	6.60309	2.79073
TCGA-86-8669	cluster2	2.56986	Alive	<=65	MALE	Stage I	T1	M0	N0	1.71125	7.90347	5.97844	23.0326	0.0350967	7.49627	2.96081	12.0292	0.0320518	9.24977	4.40762	5.11527	3.4578	24.2251	65.2606	4.58866	3.83623	6.79775	0.304667	1.2444	1.87892	2.83962	2.43972	0.00418326	1.53142	4.35315	5.70596	10.9829	0.178403	0.715017	9.69613	0.42103	2.21223	0.462508	9.54489	3.96045	6.04539	2.26685	8.29358	1.92841
TCGA-86-8671	cluster2	2.29863	Alive	>65	FEMALE	Stage II	T2	M0	N1	1.49489	7.86715	9.27232	22.0902	0.0358276	4.23189	4.05808	7.72972	0.0163596	6.79734	7.47588	14.6905	2.45126	13.0671	41.269	5.83396	2.27378	4.24474	1.11062	3.45459	2.24781	4.75751	3.4602	0.0348747	1.75187	2.89984	3.42812	11.3231	0.601403	1.62506	3.42599	1.97065	2.14512	0.226627	4.07919	2.26329	2.34156	2.22075	4.30403	2.99913
TCGA-86-8672	cluster1	0.0520548	Dead	<=65	MALE	Stage II	T3	M0	N0	2.8181	8.47	9.87204	22.2841	0.0547625	5.1073	3.111	15.7247	0.15837	6.49427	6.04347	4.38202	2.10867	18.9919	49.1812	9.24184	4.53269	4.52252	0.459976	2.12906	1.35967	3.96435	3.52561	0.00761516	1.87839	2.11276	5.30961	14.5843	0.33302	0.694192	8.1957	0.47311	1.05391	0.252584	4.89897	4.66103	5.30712	0.988119	3.4753	2.80001
TCGA-86-8673	cluster1	1.24658	Alive	<=65	MALE	Stage I	T2	M0	N0	1.17367	8.76466	6.90491	23.3643	0.146025	4.63742	3.69229	7.69336	0.0386031	6.94975	5.63606	13.4784	3.24837	10.8942	40.4834	6.17552	2.80663	6.9803	2.87808	2.44737	3.96345	3.55258	4.01897	0.0128248	2.14661	2.7821	3.51486	15.2893	0.878346	1.15997	7.24354	2.94009	3.36582	0.744414	5.89012	2.8079	3.32959	2.44442	6.79839	6.05278
TCGA-86-8674	cluster1	1.10959	Alive	<=65	MALE	Stage II	T2	M0	N1	1.74149	4.54385	8.01262	20.9425	0.0384815	4.87195	1.89959	10.2628	4.22256	4.73181	7.76654	11.2017	3.11468	14.8252	29.008	6.04439	2.8724	3.61866	1.63456	2.40506	1.40412	1.99792	2.41117	0.041986	1.67151	1.222	3.40603	12.5399	1.65668	0.953334	3.30882	0.263917	0.81422	0.571088	6.72366	4.46532	2.4686	1.77835	2.19948	3.93686
TCGA-86-A456	cluster2	1.10959	Alive	>65	FEMALE	Stage I	T1	M0	N0	0.649045	5.05043	5.58936	30.037	0.0661264	3.55719	1.83301	4.59184	0.0143784	4.62618	5.33708	14.5792	2.50359	11.95	53.7528	4.12591	1.79378	3.55457	1.29536	2.25797	5.37131	2.0328	2.28367	0.0183908	1.5033	2.97404	1.68592	13.1095	0.38361	1.06277	3.39883	0.790007	1.24157	0.127809	4.82508	4.55091	2.23412	1.20465	3.09686	2.96126
TCGA-86-A4D0	cluster1	0.317808	Dead	<=65	MALE	Stage II	T2	M0	N0	1.04133	9.10401	8.04866	17.8855	0.786757	4.39972	4.13538	13.3956	6.42702	5.51332	10.0622	7.34733	2.84214	17.69	28.0626	8.57419	4.22903	5.02982	2.67545	4.89894	25.7276	4.95424	5.10793	0.014427	2.44505	13.1482	5.32059	27.1611	1.29137	1.51037	13.2454	2.47382	4.70212	0.460293	10.9073	2.0515	7.49569	0.976416	4.53533	1.14092
TCGA-86-A4JF	cluster2	1.46849	Alive	<=65	MALE	Stage II	T3	M0	N0	1.55654	6.54194	3.75927	45.4847	0.0506174	3.12299	2.02529	5.59187	0.0600937	6.53943	4.87872	7.88127	1.69556	12.7387	97.9366	7.00075	2.40571	2.32044	0.390577	1.05482	1.33081	2.0229	1.38504	0	1.18464	3.46644	1.90955	13.411	1.28213	0.613575	6.12547	0.543126	0.489443	0.0813792	3.17927	6.6207	6.683	0.26264	2.95309	2.04312
TCGA-86-A4P7	cluster2	1.13699	Alive	<=65	FEMALE	Stage I	T2	M0	N0	1.55747	7.47628	4.48158	18.8163	0.0731448	2.50417	3.11604	8.07013	0.280125	6.44373	8.3556	5.64316	2.15262	12.12	34.6383	7.79951	2.43494	6.94598	0.461993	1.73061	0.740837	0.89926	2.21134	0.0118119	1.5592	1.39707	3.56942	12.1418	1.17397	0.953385	5.23887	0.50146	1.205	0.712051	4.1208	5.23577	4.81083	1.10914	3.05294	2.30868
TCGA-86-A4P8	cluster2	1.18082	Alive	<=65	FEMALE	Stage III	T1	MX	N2	2.58504	10.6124	6.30567	28.5451	0.821005	5.52641	5.64436	13.4269	0.00630064	7.44609	4.73199	11.5972	3.75208	13.7639	103.327	9.90051	5.66699	6.21186	0.139745	3.30354	13.7135	4.29376	9.94957	0.0230253	7.38034	12.1105	5.52863	13.867	0.180997	1.00849	15.4962	9.49855	5.92632	0.024548	8.47848	6.88876	5.40633	0.31154	4.95716	2.58796
TCGA-91-6828	cluster2	0.884932	Alive	>65	MALE	Stage I	T1	M0	N0	2.03667	4.44288	8.26903	26.7949	0.0781981	3.74042	4.44524	7.25339	0.0488621	5.4886	8.18488	12.8165	3.42231	26.2855	48.3348	4.36333	3.22059	3.5916	1.07381	2.54169	1.4173	3.69799	2.08225	0.041207	1.43092	5.54664	3.7531	12.9513	0.747123	0.963555	9.82285	0.776559	10.2157	0.67037	8.7298	2.13781	4.13377	0.581786	6.28834	1.91639
TCGA-91-6829	cluster1	3.44658	Dead	>65	MALE	Stage I	T2	MX	N0	1.14124	7.97258	16.1354	23.9001	0.242767	6.67355	4.37577	17.3326	0.317778	5.35639	3.74895	8.63372	4.27334	18.2615	45.0027	7.26005	14.9745	4.96445	4.06653	3.35848	4.5625	3.62169	4.04016	0.0337587	2.59065	5.48068	5.76324	20.2446	1.43971	1.15403	6.91488	1.38425	4.1175	0.938437	8.833	3.15795	6.77423	3.11396	5.01722	1.92675
TCGA-91-6830	cluster2	0.164384	Alive	<=65	FEMALE	Stage II	T1	MX	N1	2.02079	14.2295	7.26461	18.3111	0.0927413	6.92216	5.28299	9.83295	3.1996	8.92088	3.10884	6.3617	4.29443	24.2759	79.378	7.70941	6.83953	7.17848	1.41881	2.31627	1.43072	1.98778	3.17681	0.0343904	3.04284	6.25354	4.28316	20.3233	0.708465	0.930705	6.92235	1.05227	1.9928	0.418249	7.13239	1.53226	5.46492	1.73698	11.2862	2.60231
TCGA-91-6831	cluster1	0.849315	Alive	>65	MALE	Stage I	T2	MX	N0	1.63002	6.65336	13.5361	16.0277	0.144863	5.63113	3.78864	9.34091	7.00735	4.67074	5.45974	21.2462	2.49993	21.8696	40.1581	6.93698	3.18214	4.47697	2.91169	3.0281	0.670504	3.4147	5.21122	0.0935735	2.14261	4.58686	3.86823	15.8006	0.566465	1.34393	5.9213	0.910778	1.93463	0.448311	9.43855	5.99274	3.36733	2.14421	5.02794	2.07384
TCGA-91-6835	cluster2	0.216438	Alive	>65	FEMALE	Stage I	T1	M0	N0	1.53488	6.26498	9.20052	19.1384	0.0260523	4.52075	4.33404	9.44013	0.0475842	6.28372	3.97997	9.2652	2.19712	11.2633	45.8979	4.64221	2.62973	6.64286	2.15099	3.55938	3.20159	3.67432	2.60834	0	2.10698	4.34136	3.66362	12.6087	1.33551	0.978365	6.9914	0.723838	1.31581	1.6603	6.06579	2.70646	3.43658	0.914831	6.57833	2.29401
TCGA-91-6836	cluster1	1.14247	Alive	<=65	FEMALE	Stage I	T2	MX	N0	1.68247	23.5744	25.2878	28.8836	0.807626	8.96712	8.08478	10.4694	0.0424494	14.5393	4.93708	9.5052	4.95732	6.47844	109.796	12.9162	11.9052	13.2308	0.327845	3.49976	3.57994	7.56612	11.4988	0	1.49811	15.2577	7.50639	16.567	0.595699	0.835503	26.6258	55.6279	1.21637	0.229705	19.7224	4.6443	2.83729	0.263998	1.78951	1.95642
TCGA-91-6840	cluster2	1.01918	Alive	<=65	FEMALE	Stage I	T1	M0	N0	0.767626	8.19332	5.58724	43.9098	0.0583605	3.74588	3.21404	4.93388	0.0913667	11.0321	2.81361	19.0997	2.59289	10.9217	45.5171	8.33224	1.44074	4.09262	0.722396	2.52475	3.54423	1.73135	1.58941	0.0278245	2.44146	3.27189	1.66359	9.76948	0.355319	0.753012	4.53954	0.723158	1.29665	0.125983	5.03735	2.04188	2.96973	2.70002	5.75685	1.7247
TCGA-91-6847	cluster2	2.30685	Alive	<=65	FEMALE	Stage I	T2	MX	N0	1.93201	5.57649	3.33106	23.6259	0.0398484	2.65064	4.80416	5.30333	0.0363912	7.31968	8.43795	8.24609	1.80986	7.80364	44.148	7.58395	2.09986	6.19665	1.23377	1.53251	0.635668	1.47628	2.61369	0.0332474	1.54442	1.34394	3.14004	9.5415	0.821901	1.27862	2.98053	0.437902	1.67218	0.802394	4.34224	8.0863	2.8367	0.887403	3.40951	2.98389
TCGA-91-6848	cluster1	0.613699	Alive	<=65	MALE	Stage III	T2	MX	N2	1.04938	6.28838	6.12103	21.7135	0.0608471	4.97116	2.66954	8.77284	0.00617423	6.29625	4.30857	8.46045	2.27802	11.0088	35.5634	4.85409	2.6349	4.36033	0.410823	2.46554	0.758939	4.21769	2.21272	0.00564084	1.46712	2.44271	3.39671	12.1335	0.489284	0.915945	4.14466	0.434559	2.31028	0.140769	4.49659	2.32903	4.84499	0.417167	3.79483	2.65748
TCGA-91-6849	cluster2	0.0958904	Alive	>65	FEMALE	Stage III	T2	MX	N2	4.02029	5.70281	9.78409	30.0724	0.234503	4.06801	4.24712	7.71451	0.0566888	6.73492	5.60343	11.7892	3.15977	17.4497	47.2304	5.34249	3.56933	3.63456	2.29179	2.44865	8.33332	2.73878	3.5998	0.028773	3.92202	3.32815	5.05105	15.389	1.32275	0.856549	6.13759	1.05111	2.28565	0.950723	7.85229	3.564	5.22428	1.41795	7.68171	2.14263
TCGA-91-7771	cluster2	1.34795	Alive	<=65	MALE	Stage II	T3	MX	N0	1.09733	7.76042	19.6155	22.8297	0.206076	4.57529	5.4715	10.0247	0.497379	4.62162	7.97249	13.5453	2.43153	12.6835	18.1064	6.66709	3.19308	6.76997	0.598668	5.67822	0.44726	3.72955	2.88794	0.0204689	1.97723	1.43911	3.98992	19.2769	1.40854	1.90092	3.70852	0.406938	1.15155	0.642715	6.32474	3.16266	3.04167	0.888998	4.39939	2.88605
TCGA-91-8497	cluster2	1.18904	Dead	>65	FEMALE	Stage I	T1	MX	N0	1.01734	6.46677	10.391	16.725	0.0660168	6.0788	5.76596	9.84082	0.200965	5.21797	8.5337	16.3662	2.55829	13.2327	31.6539	6.26232	2.91514	5.14948	2.7147	5.30196	1.28528	4.67225	4.12475	0.0220324	2.28907	1.02181	3.8039	17.7571	1.44924	1.64233	3.32456	0.638781	1.87166	0.519667	9.89502	3.81998	2.50155	1.58249	4.48415	2.60425
TCGA-91-8499	cluster1	0.0986301	Alive	>65	FEMALE	Stage I	T1	MX	N0	1.38936	10.8681	12.0244	17.8426	0.0951378	4.00678	3.63648	5.22075	0.0386151	5.01126	5.08835	8.28831	3.93153	14.2883	64.8055	6.40583	3.70397	8.32605	0.795285	1.54696	1.55691	2.96645	3.76271	0.0220494	2.88467	2.04035	6.94017	13.3254	0.841526	1.15576	5.42343	1.5781	2.45117	0.6408	10.4898	3.39264	6.98882	5.59168	2.46943	2.87061
TCGA-91-A4BC	cluster1	0.120548	Alive	<=65	MALE	Stage II	T2	MX	N0	6.01916	7.66256	2.91765	23.8101	0.0484362	1.52463	2.4119	7.61717	0.0810956	6.38782	5.49126	4.01037	1.7577	12.4118	37.5759	5.87889	2.73508	5.20341	0.482756	1.4838	1.04929	0.634243	2.13897	0.0168386	1.43818	1.42508	2.6368	8.9145	1.41432	1.5254	3.7487	0.188305	0.951104	0.710639	4.33303	4.69289	3.35334	2.1419	3.82361	3.50867
TCGA-91-A4BD	cluster2	1.65205	Alive	>65	MALE	Stage II	T1	MX	N1	1.51527	10.3193	9.58721	16.2855	0.0702541	3.9097	3.86598	11.5919	3.56576	5.48058	7.29103	8.27028	3.19458	14.2084	30.5148	9.70185	5.39152	6.82705	1.83089	1.82845	2.12783	2.17931	4.47582	0.00901789	3.34795	6.15833	5.8467	26.5797	1.42427	1.53495	10.1277	0.944035	5.41325	0.295549	11.9052	3.15977	5.78776	2.67221	3.70043	2.00622
TCGA-93-7347	cluster2	0.813699	Alive	>65	FEMALE	Stage I	T1	MX	N0	2.42066	6.53917	15.9714	21.4276	0.247458	5.45389	4.22635	10.4157	0.0502198	6.02594	3.87317	9.5543	2.85789	15.3974	36.433	5.25174	3.30224	4.68897	2.04647	3.26457	1.07525	5.62982	2.81941	0.0382345	2.37702	3.98187	3.99649	16.9422	1.19115	1.2907	6.70113	1.67704	2.1166	1.22228	7.68959	2.81197	5.43459	1.69914	8.85158	1.83679
TCGA-93-7348	cluster2	0.347945	Alive	>65	FEMALE	Stage I	T1	MX	N0	0.885448	10.3579	7.07319	17.6948	0.0455671	6.87446	4.19109	12.43	0.00594483	6.07962	4.03079	7.1839	2.89244	12.3248	25.833	4.58059	2.68787	6.87529	1.72978	2.58732	0.395589	2.94387	2.82911	0	1.75133	4.2031	4.77707	15.024	0.957913	0.688511	3.73485	0.735597	3.18999	0.435783	9.18292	1.80451	7.30192	0.741257	3.88416	2.5083
TCGA-93-8067	cluster1	0.509589	Alive	>65	MALE	Stage I	T2	MX	N0	1.95079	5.97819	16.9023	24.8431	0.0942622	4.94012	3.98424	10.5948	0.0573895	6.78228	7.46997	13.3744	2.82941	13.8565	43.7022	9.53203	4.38469	3.86934	3.83375	6.45213	4.06817	4.20132	3.3427	0.0157295	1.87544	6.32803	3.95011	24.1602	1.60692	1.56831	7.07108	4.17604	5.14432	3.66035	6.24031	3.01893	6.59072	1.86828	5.18481	2.5321
TCGA-93-A4JO	cluster2	0.090411	Dead	>65	MALE	Stage I	T1	MX	N0	3.3048	11.4186	7.53026	18.8591	0.0566486	5.88084	5.64891	12.9715	0.0376247	7.26934	4.30611	8.05856	4.72875	6.41159	84.2835	10.9163	7.60899	6.14513	1.0158	0.85915	2.16029	2.92326	5.61945	0.00859357	2.28797	5.45822	7.05527	24.7599	1.66784	0.777263	16.0823	1.26	5.81605	0.602647	10.3494	4.8233	8.91613	1.18152	3.79343	2.87317
TCGA-95-7039	cluster1	0.0931507	Alive	<=65	FEMALE	Stage II	T3	MX	N0	1.39349	5.26568	7.88526	11.7691	0.0390156	3.74755	2.56121	13.2003	0	8.18658	5.60767	7.38866	2.40628	12.3289	48.7375	9.12707	5.20419	3.88695	1.64075	0.968348	4.93955	1.77772	2.60588	0.00651051	2.13212	5.81549	4.56888	22.2312	0.489423	0.72332	7.56391	2.46734	1.39183	0.349624	7.30116	1.80607	2.62278	1.10303	3.4763	2.0338
TCGA-95-7043	cluster1	0.00547945	Alive	<=65	FEMALE	Stage I	T1	MX	N0	3.31194	9.05253	13.2158	47.6487	0.278709	3.88615	4.58184	8.29805	0.231621	8.48567	5.83871	11.6527	3.36922	21.5674	29.2927	7.38002	5.66399	2.12529	1.32933	2.81428	7.41237	2.4888	3.88838	0.0139524	2.15391	5.92133	4.00358	19.8531	1.69263	1.19571	8.10616	1.15577	3.7808	0.61704	8.00516	2.55034	7.51202	1.20069	6.76633	1.29579
TCGA-95-7562	cluster1	0.238356	Dead	>65	MALE	Stage II	T2	M0	N1	0.968833	14.688	6.00821	28.0717	0.0527721	5.95723	4.33175	10.1847	0.0426329	6.13292	4.47221	11.0148	1.86572	31.9203	75.2952	10.8008	2.91533	4.58544	1.36159	3.68078	4.53806	2.73469	3.60424	0.0118543	2.36092	7.14378	3.17425	20.2988	0.395381	0.689865	7.55882	1.53818	1.33953	0.248217	5.20265	3.20381	5.56394	0.949547	7.53908	1.22961
TCGA-95-7567	cluster1	0.446575	Alive	<=65	MALE	Stage II	T2	M0	N1	0.847088	8.54701	9.45953	18.8147	0.0175774	4.68687	5.45197	9.64748	0.0441441	6.89986	7.42818	13.904	2.6799	22.1768	80.3538	7.87941	4.02292	5.64846	0.701471	3.35685	1.9027	4.3301	4.93563	0.0219985	1.97794	10.5253	4.37461	17.5754	0.779156	0.757233	10.06	1.78583	1.88528	0.108869	8.38796	3.96193	8.71234	0.547226	6.50561	0.996757
TCGA-95-7944	cluster1	0.0575342	Alive	>65	MALE	Stage I	T1	M0	N0	0.720327	14.5325	5.9399	29.3154	0.28773	4.69802	3.76897	6.05008	0.954048	13.4578	4.04148	4.42273	4.42226	19.3222	76.3611	9.19039	5.87081	6.71454	0.753589	2.03668	7.55087	1.71159	2.87986	0.0147734	1.59273	7.06942	3.61079	27.8821	1.13994	0.615497	11.628	21.6975	1.69135	0.497011	10.9597	1.19731	10.6993	6.461	6.73137	3.35836
TCGA-95-7947	cluster1	0.109589	Alive	>65	MALE	Stage I	T1	M0	N0	2.25528	9.25131	7.18268	33.5765	4.65373	6.80672	7.56403	11.1546	3.45996	10.7484	9.46094	11.2704	6.61304	22.974	55.838	10.6151	6.52015	5.67589	2.22302	4.15459	17.044	5.73542	5.24867	1.60687	2.21746	20.5069	6.87126	20.2412	8.69025	1.13313	17.1108	3.20113	1.03738	2.78928	6.15063	2.64261	4.01954	1.15116	4.81881	3.127
TCGA-95-7948	cluster2	0.364384	Alive	<=65	FEMALE	Stage I	T2	M0	N0	1.66026	11.4671	4.08193	17.3976	0.0323879	3.32504	4.11468	6.47408	0.116199	6.62125	5.80839	7.61292	2.34305	9.06091	48.4087	8.66333	2.1842	3.85744	0.4552	1.99338	4.00088	0.798944	2.20207	0.00772079	2.01079	1.4254	3.3692	10.0336	1.16779	0.86603	3.87286	0.213455	0.966453	0.490834	6.55694	4.27429	2.79491	1.4119	2.72541	2.69381
TCGA-95-8494	cluster2	0.230137	Alive	>65	MALE	Stage II	T2	M0	N1	1.69251	12.7079	8.43993	47.5832	0.0766116	3.71047	5.54562	5.75206	0.114153	10.5473	3.01617	10.0066	3.0152	6.43134	51.2617	7.43826	5.01939	3.9144	2.54158	2.61286	1.1333	2.52749	8.55781	0.00336425	2.61278	5.26516	4.71068	20.0127	0.899758	1.04943	8.91051	4.56064	2.01002	1.78433	8.43147	4.19429	9.30168	0.649146	4.32226	1.44009
TCGA-95-A4VK	cluster1	1.78356	Alive	>65	FEMALE	Stage III	T2	M0	N2	1.22127	10.1391	6.90059	23.0003	0.0367404	5.96218	3.83079	10.8872	0.419411	6.3809	5.83971	7.96226	3.81279	18.9111	42.882	11.1626	4.21277	7.36642	2.36249	2.03954	2.47046	2.57104	3.34291	0.00510904	2.23325	3.8528	5.60859	25.6036	0.812452	0.967857	6.28059	1.25695	1.91427	0.392177	6.89918	1.91993	12.2763	1.31556	6.05179	1.90226
TCGA-95-A4VN	cluster1	1.51507	Alive	<=65	FEMALE	Stage II	T2	M0	N1	1.60849	9.49345	5.75396	25.3337	0.112685	5.6447	2.91583	28.2365	0.0649949	8.60813	3.29712	3.15723	2.74043	11.7331	47.6303	11.6491	6.32477	4.84681	0.606367	2.27048	0.88602	1.84111	2.2692	0.0197933	2.70687	13.2928	5.5666	36.1058	0.847703	0.690726	7.35713	1.75234	3.4854	0.115672	11.7624	4.57304	7.03819	0.409201	4.58804	2.47328
TCGA-97-7547	cluster2	5.38356	Alive	>65	FEMALE	Stage I	T2	MX	N0	3.35193	13.2925	7.05942	17.236	0.0610798	4.90945	4.68566	8.21063	8.14663	5.24733	7.23033	7.40562	4.15509	8.49785	44.0522	4.69592	5.78135	5.86288	4.88	2.33763	1.06789	1.34013	4.10438	0	1.72588	1.85602	4.34874	24.8193	2.9329	0.954014	4.96697	0.54578	2.20625	0.963601	9.3361	5.42084	4.4385	0.456832	6.12333	2.31729
TCGA-97-7552	cluster2	5.29315	Alive	>65	MALE	Stage I	T2	MX	N0	1.38711	10.0094	3.02437	16.1187	0.111345	3.68023	4.25039	13.0325	0.00726321	8.43567	4.54726	2.68704	2.66413	12.3805	67.7962	6.3634	3.76176	7.58385	0.912866	2.21604	0.691414	1.21923	2.45985	0.00663574	3.912	6.71403	4.14602	17.6129	0.105523	0.83175	6.80303	0.659619	1.97858	0.364733	8.05223	2.93246	6.26065	1.90052	3.36409	3.07017
TCGA-97-7553	cluster2	5.12329	Alive	<=65	FEMALE	Stage I	T1	MX	N0	2.05166	9.32616	4.87565	17.8287	0.0166796	5.22736	3.88847	10.4611	3.7472	5.84393	6.03859	7.10346	3.92094	13.4215	32.1422	7.3514	3.82915	4.83771	1.32726	2.79632	4.58946	1.78421	2.37485	0.00278332	1.96857	1.95	4.31815	12.3796	1.4244	1.18141	5.01071	0.338924	1.04286	0.531051	9.67566	4.10748	2.9063	2.11827	3.13328	3.26875
TCGA-97-7554	cluster2	2.12329	Alive	>65	FEMALE	Stage III	T2	M0	N2	1.17187	6.48622	6.17131	15.8466	0.140429	4.84901	3.34372	7.90652	0.0897723	6.88745	6.33123	9.2939	3.34817	10.9184	80.6448	7.76722	4.03409	8.00501	2.52951	1.98108	2.74389	2.46972	3.426	0.0117167	2.28554	6.48693	4.18901	17.134	0.96972	1.23497	6.65906	2.62782	4.18569	0.640307	6.0372	4.73374	5.86116	1.68574	5.53342	1.82018
TCGA-97-7937	cluster1	1.54521	Alive	<=65	MALE	Stage I	T2	MX	N0	1.13239	6.95356	14.3954	21.5455	0.0368412	4.77314	4.4442	11.763	0.0560749	4.49956	9.38028	13.3068	2.44398	13.007	32.7816	5.29864	2.64395	3.0816	0.835062	3.62661	2.58607	2.98861	5.17342	0	3.85551	2.56433	4.48743	16.8461	2.20334	1.10916	4.52296	1.0376	6.041	0.993652	8.26992	2.80105	6.79508	2.5109	7.94965	2.2016
TCGA-97-7938	cluster1	0.0493151	Dead	>65	FEMALE	Stage I	T1	MX	N0	0.663289	8.38009	9.2581	29.418	0.267924	5.08943	5.46809	8.69265	0.0224289	5.48806	3.28472	14.1908	2.86181	14.1702	56.5059	8.186	3.55144	5.33674	1.60652	1.63238	2.75509	2.67163	3.56885	0.00558854	2.77679	8.28616	3.46192	15.1999	1.08395	0.663342	5.99654	0.923556	3.67432	0.998021	5.05901	4.97841	4.58413	2.81293	5.80105	2.27739
TCGA-97-8171	cluster2	1.55616	Alive	>65	MALE	Stage IV	T2	M1	N2	2.63115	7.16842	11.8096	20.4481	0.0845308	5.08574	4.49974	13.2649	0.0849167	4.62898	12.2928	11.9216	3.18968	17.4133	25.8827	8.71976	4.19926	6.40788	2.0159	3.77048	0.981015	2.93728	4.54712	0.0211584	1.46453	1.65191	6.80042	17.2208	1.92194	1.39134	4.74289	0.666022	2.51956	1.13846	9.64912	4.52158	2.52294	1.62878	4.94184	2.81951
TCGA-97-8174	cluster2	0.449315	Dead	>65	MALE	Stage II	T2	M0	N0	1.25287	8.45075	7.61398	21.7466	0.195999	4.37675	4.0634	7.09799	0.232693	5.766	12.8628	6.92254	2.65709	26.4795	66.109	6.20449	3.34478	3.19177	0.788328	1.61541	15.6628	3.16325	2.20011	0.00654125	1.90345	4.27316	2.09581	25.9163	0.0922	1.39291	5.33685	4.98642	1.60817	0.453557	4.67406	1.86207	3.48661	2.74202	5.39984	1.6292
TCGA-97-8175	cluster2	1.50959	Alive	<=65	FEMALE	Stage I	T2	M0	N0	1.80108	11.7443	8.659	20.8119	0.039821	5.61172	5.54654	7.77977	0.0436394	5.97734	6.46135	9.84248	5.17084	13.4728	77.6836	6.32263	3.2302	4.52199	2.43127	1.24475	2.84341	3.07263	4.15142	0.0132898	1.34545	4.81407	3.66838	15.8179	1.18157	1.10738	8.05388	2.84853	1.94393	0.547855	8.68587	4.06181	4.28054	1.54574	4.64963	1.96919
TCGA-97-8177	cluster2	1.36712	Alive	<=65	FEMALE	Stage I	T2	M0	N0	1.75622	6.8348	8.16819	18.1272	0.0812565	4.54336	3.07169	9.96516	2.152	5.3281	3.76442	6.35753	3.41838	7.75999	27.7921	5.9857	5.14177	4.54671	2.22584	1.66001	1.73515	2.12109	2.50235	0.0135592	2.01168	3.56654	4.01491	21.9778	0.367538	0.984976	5.79388	0.749736	3.05892	0.706733	7.3361	2.75548	5.66849	2.03744	4.46945	1.76298
TCGA-97-8552	cluster2	1.71507	Alive	<=65	FEMALE	Stage I	T1	MX	N0	2.70961	7.3195	9.01586	30.4231	0.0593243	4.87332	3.30913	7.59721	0.00361183	5.84548	7.01613	13.9554	1.74564	16.7624	62.1094	1.34105	3.39031	3.77128	1.28364	1.68539	7.25036	4.62974	2.01411	0.00659961	2.84512	3.87119	2.1663	17.645	0.0715559	0.78962	6.75562	0.692929	0.987617	0.0427375	6.55231	2.79408	1.50177	2.08984	4.64338	1.52951
TCGA-97-A4LX	cluster2	1.68219	Alive	>65	MALE	Stage I	T2	M0	N0	2.54203	9.63991	9.21361	44.1508	0.0291968	3.57164	3.60737	6.87594	0.00222198	6.29319	9.2924	16.0539	2.53614	11.9139	36.6693	6.47742	2.4975	3.85464	0.42242	3.13901	1.88108	2.17888	2.51058	0.0081201	1.60213	1.89019	2.34432	12.5068	1.1959	0.789377	3.23494	0.295121	0.84741	0.24817	5.30821	2.0856	1.76676	1.32387	3.52573	2.36008
TCGA-97-A4M0	cluster2	1.7863	Alive	<=65	FEMALE	Stage I	T2	M0	N0	1.69208	13.7298	13.6809	25.7994	0.124442	5.30868	9.67491	12.7068	0.0267403	6.39232	11.5468	22.0103	2.82709	31.2997	47.0306	7.41901	4.94905	4.18098	0.578963	8.03645	2.88532	5.08566	10.2736	0.00916131	1.9156	5.78991	3.00395	25.1238	1.52308	0.922132	6.84164	2.17802	1.43282	0.230553	11.3708	3.95497	7.50608	0.35108	9.78341	1.59337
TCGA-97-A4M1	cluster2	1.64658	Alive	<=65	FEMALE	Stage I	T1	M0	N0	1.00074	5.47679	11.0096	17.0063	0.207739	4.73358	5.80137	11.2514	0.103481	5.71895	9.10125	14.8652	3.26075	24.5273	30.6463	4.40324	3.80539	6.06878	1.32974	3.54584	2.77353	5.63545	5.4162	0.00787847	2.61206	2.71767	4.69181	26.064	1.08771	1.30173	5.00334	0.890834	3.05386	0.562454	6.05103	3.47529	3.57059	3.39261	6.23036	2.08199
TCGA-97-A4M2	cluster2	1.70959	Alive	>65	MALE	Stage I	T1	M0	N0	1.18976	6.10611	9.83229	20.0761	0.0838665	5.91341	5.25096	10.1509	0.0487394	6.18158	5.47911	10.5662	3.52292	18.5015	34.1991	8.00707	3.74333	5.8995	3.23936	3.41863	1.26128	4.14923	3.62863	0.0190838	2.4426	3.07937	5.59889	17.0712	0.413829	1.23226	5.34313	2.18155	2.15441	1.14941	9.93721	3.1805	4.06156	2.39499	5.07652	2.37387
TCGA-97-A4M3	cluster2	1.47945	Alive	>65	FEMALE	Stage I	T1	M0	N0	6.8192	8.49977	9.64765	41.5038	0.741263	5.96626	7.35735	11.9432	0.00541562	5.89047	9.31394	15.5141	5.32248	23.3251	25.637	5.51949	3.13941	3.41147	7.144	5.60959	18.6543	13.4191	6.14273	0.148433	2.19319	9.7475	2.36856	11.3392	0.0929861	1.32491	11.6597	2.21322	1.21919	0.837742	9.47628	3.73462	4.68218	1.14097	4.4826	1.56233
TCGA-97-A4M5	cluster2	1.73699	Alive	>65	MALE	Stage I	T1	M0	N0	2.18228	8.26847	16.1198	37.3445	0.152726	4.19155	3.39192	10.4388	0.0611735	6.1872	8.92528	12.5782	3.19416	23.4403	42.7014	9.48539	4.6738	3.82341	0.991106	2.26952	2.23662	2.22149	4.72938	0.00670665	3.01475	6.81338	7.42922	17.137	2.79878	0.952086	10.2756	2.03889	2.94802	0.975248	11.6615	3.29551	10.6861	1.33616	5.37801	2.46124
TCGA-97-A4M6	cluster2	1.55616	Alive	<=65	FEMALE	Stage I	T1	M0	N0	4.1283	13.4004	8.30388	13.889	0.0971539	3.15717	4.67156	17.6717	0.049686	7.73414	4.45261	11.3502	4.15799	13.2777	43.6174	9.60119	8.18196	3.60088	0.20241	2.42496	0.593686	1.18819	4.16279	0.0064848	2.69679	1.62831	8.46554	18.118	1.7484	0.637333	6.1511	0.495548	3.21776	0.285764	8.28966	2.41602	4.59638	1.25999	3.90321	3.29599
TCGA-97-A4M7	cluster2	1.72329	Alive	>65	MALE	Stage I	T1	M0	N0	3.19823	7.77305	5.92249	24.8211	0.251603	4.58697	3.93957	5.84045	0.0561076	5.8536	5.89089	7.11413	2.78438	10.9759	35.5022	6.78757	2.47848	3.63565	0.746379	1.53616	0.997599	2.25743	2.8433	0.00244098	1.23493	2.22058	2.81301	10.355	1.42917	0.983944	5.89029	1.3315	1.6589	0.437203	3.72521	5.56284	6.10885	1.98574	3.81834	1.72497
TCGA-99-7458	cluster2	1.07397	Alive	>65	FEMALE	Stage III	T4	M0	N0	2.88015	5.49469	2.9196	20.2048	0.0169423	2.55175	3.33385	4.35108	0.221034	6.29883	5.26729	5.62184	1.23997	9.39086	41.2034	5.32917	1.29609	2.65601	0.680502	1.84748	3.39722	0.503991	2.31674	0.00201939	4.27124	1.20698	2.00839	5.99457	1.03345	0.733468	2.75195	0.225827	0.274932	0.0542221	5.07555	5.96023	1.85344	0.536279	2.53605	2.17552
TCGA-99-8025	cluster1	2.90411	Alive	>65	FEMALE	Stage III	T3	M0	N2	2.54511	7.52766	13.6054	31.3719	0.178282	6.28327	3.81362	6.38858	0.0348888	7.46997	8.2306	15.0513	5.31959	27.05	47.454	9.35694	3.68731	8.02697	0.128969	2.82145	0.521289	4.53341	4.67712	0	1.9448	4.81094	1.77507	15.0781	0.03072	0.643183	8.85211	6.48217	0.561878	0.104046	8.86132	7.56567	5.08282	0.203584	6.96349	1.81653
TCGA-99-8028	cluster2	3.06301	Alive	<=65	FEMALE	Stage I	T1	M0	N0	1.1807	7.26071	9.39289	28.1753	0.0291297	4.7557	6.20196	6.27603	0.155815	8.68384	6.90274	27.416	2.94782	33.0623	48.6735	9.75303	3.71321	5.45812	3.90141	4.37738	2.47269	3.84892	2.66847	0.0138882	1.62256	8.56099	2.36112	16.7899	1.90235	1.42429	7.43531	2.16572	1.53922	0.197422	12.2162	1.90395	3.63866	1.81609	6.69615	2.9021
TCGA-99-8032	cluster2	0.120548	Alive	<=65	MALE	Stage I	T1	M0	N0	1.06636	4.10576	9.06342	11.8233	0.0420941	4.60874	4.23226	12.1579	0.0713925	5.60027	5.19807	9.28959	3.43626	9.94224	26.7064	4.81887	4.08028	6.36254	1.09188	2.03108	0.781632	3.08184	3.1927	0	1.8592	2.34204	6.63158	13.1058	0.98645	1.33281	3.5933	0.461334	2.48112	0.400192	9.18253	2.52069	8.04442	0.887154	3.33183	3.71079
TCGA-99-AA5R	cluster2	1.80274	Alive	>65	FEMALE	Stage I	T1	M0	N0	1.6857	7.78943	7.62092	15.2966	0.0124309	4.20523	5.36615	14.6764	0.0681147	6.56496	4.42457	12.1299	4.409	9.48894	40.4154	7.35125	6.34593	4.26935	2.25113	2.80151	0.220334	1.7151	6.20217	0.0155576	2.42781	4.30351	3.66588	17.8603	2.13664	0.989796	6.45915	1.50138	1.83218	0.388245	15.837	2.70156	8.22843	3.87005	5.69294	2.00967
TCGA-J2-8192	cluster2	2.02466	Alive	<=65	FEMALE	Stage II	T2	MX	N1	1.62596	5.55943	12.7885	21.9773	0.107008	4.64999	3.41789	11.5481	0.0488623	4.48025	11.1543	12.7498	2.0119	15.2784	47.6684	7.93374	3.43188	6.01839	1.18265	5.77323	1.60315	4.12199	4.40754	0.0186005	2.96197	2.42867	3.56171	15.2513	0.578133	1.89696	5.07738	1.67793	2.47377	0.408949	5.71646	5.33992	7.24582	1.54316	4.06951	1.75573
TCGA-J2-8194	cluster1	1.98356	Alive	>65	FEMALE	Stage II	T3	MX	N0	1.24291	6.32237	2.08004	32.5265	0.0207946	1.48755	3.26686	1.88239	0.00949526	6.66795	5.63922	10.1455	0.773396	14.5649	60.3407	2.91906	0.595302	2.49613	1.82394	2.21387	6.86256	2.09533	1.19379	0.00216874	0.894621	1.66226	1.2431	3.34757	0.979769	0.537499	2.96569	0.358404	0.402634	0.0931716	1.26234	1.53905	1.61137	1.28748	3.97359	1.85485
TCGA-J2-A4AD	cluster2	1.50685	Dead	<=65	FEMALE	Stage I	T1	MX	N0	2.15999	5.09098	12.8232	11.8107	0.343263	6.36898	4.28353	9.87121	0.129911	5.89422	6.06611	8.4856	4.14968	15.0448	40.7796	5.95098	7.34173	3.44687	11.7402	2.36233	4.83134	3.0051	5.01939	0.0309622	3.9507	1.58676	6.93048	16.1466	4.04898	1.20911	5.78061	1.25034	1.88705	0.243702	12.6597	5.4473	6.60923	2.19612	3.76255	2.42241
TCGA-J2-A4AE	cluster2	1.83836	Alive	>65	FEMALE	Stage I	T1	MX	N0	1.72075	5.74925	14.6932	17.697	0.0537645	3.01838	2.87242	8.47896	0.840477	6.00553	10.0775	8.27744	2.19981	15.8763	68.7623	7.73884	2.14978	4.8375	1.91873	2.85469	2.57325	3.96079	2.11866	0.0263872	2.58803	5.68728	4.30488	16.1195	0.583648	1.105	6.65194	0.895096	2.03377	0.365094	4.44388	2.74076	10.5023	1.05556	6.09105	1.43696
TCGA-J2-A4AG	cluster2	1.36986	Alive	>65	FEMALE	Stage I	T1	MX	N0	2.36154	6.49316	8.55744	29.7984	0.112403	3.06537	2.89828	3.23801	0	4.28867	11.8343	13.1241	1.62856	22.5137	49.9823	4.50452	1.88529	3.18463	0.440043	3.20469	2.57827	2.30315	2.7017	0.270316	1.73876	1.00825	2.02979	10.3314	1.93399	0.990072	2.77157	1.43263	0.887627	0.611673	3.38535	2.70483	1.89218	1.10526	5.66795	2.73405
TCGA-L4-A4E5	cluster1	1.58356	Alive	<=65	FEMALE	Stage I	T1	M0	N0	1.77322	14.3863	11.8001	21.8597	0.0772695	8.04156	2.6464	6.61473	0.00588048	6.52162	6.70833	7.27074	3.59068	22.7516	113.289	7.27925	2.92583	3.34256	0.552757	2.85709	0.483698	4.33235	1.55805	0.00537246	3.84037	4.69721	5.06914	15.0132	0.116501	0.979499	6.00836	0.61415	3.81436	0.549864	3.99377	3.50929	6.09989	0.606814	6.46221	1.49232
TCGA-L4-A4E6	cluster2	1.19178	Alive	>65	MALE	Stage I	T1	M0	N0	1.20153	7.30222	4.7731	18.6454	0.172779	5.47512	2.83811	10.429	0.152253	4.80787	6.4529	11.0901	2.72362	11.6449	35.3949	7.84541	3.1651	6.06697	1.51302	2.6793	3.93232	3.20504	4.45123	0.0556399	2.26477	5.10119	4.27106	17.6448	1.46614	1.13834	8.95517	1.11559	1.92935	0.620757	6.90059	5.2864	5.4619	1.74965	4.43394	1.59719
TCGA-L9-A443	cluster2	0.528767	Dead	<=65	FEMALE	Stage I	T1	MX	N0	1.3011	6.69332	12.9411	30.066	0.277989	5.42601	3.54542	7.12073	5.96046	5.90915	5.36039	11.5621	2.26547	20.4463	39.3893	6.83736	3.7614	2.81339	1.19493	1.40085	0.864565	3.22321	5.56304	0.0100843	1.64279	3.17556	5.3594	17.8531	4.28608	1.46151	10.6407	1.10266	2.83381	0.484203	12.1419	3.37893	5.73924	1.52886	3.77356	1.888
TCGA-L9-A444	cluster1	0.841096	Alive	<=65	FEMALE	Stage I	T1	MX	N0	2.28782	7.55835	13.2912	20.2422	0.116781	3.15323	2.81203	13.1195	0.0457069	4.68615	6.6732	8.64627	2.75585	15.4318	32.6341	6.77786	4.14807	4.78204	1.33558	1.85548	1.26729	2.35149	3.06183	0.023199	2.09042	2.45614	5.37637	19.7419	0.871985	2.44524	5.84945	0.662996	2.12477	0.712316	10.3551	3.32257	5.9381	2.14616	4.10521	2.70297
TCGA-L9-A50W	cluster2	1.21096	Dead	>65	MALE	Stage II	T1	MX	N1	2.34306	9.90144	14.0298	14.6649	0.126819	5.54604	3.79611	9.5295	0.0393775	6.8301	6.7866	9.42623	2.66382	17.7124	69.2045	5.38271	11.2108	7.47044	0.757167	2.19588	2.24139	3.32555	3.91393	0.00634866	3.20655	5.55419	6.45011	16.3841	1.82948	0.840979	10.8711	1.86432	3.03829	0.348285	5.81279	4.67939	8.03062	0.872155	6.22702	3.56269
TCGA-L9-A5IP	cluster1	0.158904	Dead	<=65	FEMALE	Stage IV	T3	M1	N2	3.12771	7.01331	11.4983	24.6199	0.0191227	6.43544	5.69992	13.6436	0.338794	7.0659	7.21692	11.9141	3.4515	11.327	48.0759	8.01175	4.42966	6.19661	2.79065	3.51932	1.00392	3.54224	5.44538	0	2.26315	2.93703	4.24945	15.6359	1.31934	0.731766	5.84316	1.78027	1.3464	0.117936	5.50132	5.30095	3.84437	1.82784	2.5004	6.19649
TCGA-L9-A743	cluster2	1.81918	Alive	<=65	MALE	Stage II	T2	M0	N1	2.55689	9.2579	6.35039	25.6844	0.0373009	3.5212	5.1761	7.46584	0.0389311	8.97134	3.42	5.97545	2.26798	14.7605	51.1776	5.9046	2.21815	4.0075	0.950846	1.74365	1.28181	2.38487	2.65332	0.00444599	1.97326	3.25761	2.42626	14.8095	0.742362	0.740925	5.92619	2.06058	1.35568	0.453636	8.56207	2.64598	4.29183	0.9326	5.41637	2.55252
TCGA-L9-A7SV	cluster1	1.54795	Alive	>65	MALE	Stage II	T2	M0	N1	2.27064	10.4043	6.90252	34.2845	0.345199	9.05216	6.20449	11.4327	0.0679951	6.71138	4.16059	13.4952	3.82109	13.8531	77.7825	14.1285	10.8862	3.83301	1.57991	2.23067	6.92404	4.88838	3.6771	0	4.01477	8.53146	6.69729	27.3843	1.28994	1.09397	9.5136	4.36465	2.24305	0.28008	7.15027	5.7109	7.31344	1.29851	7.11945	2.14561
TCGA-L9-A8F4	cluster2	1.30411	Alive	<=65	FEMALE	Stage I	T2	MX	N0	1.07939	6.28119	5.61123	29.2612	0.151062	5.07493	5.54894	11.5346	0.0114963	4.79371	4.94294	12.0003	1.29916	13.8421	45.9858	6.8531	2.92623	4.88217	1.08064	1.86801	3.07861	2.95235	3.22011	0	1.63465	6.0161	2.27623	14.4091	0.163228	0.931281	4.16097	1.52693	2.1154	0.13935	6.10332	3.83266	3.67488	1.13689	5.22352	1.75138
TCGA-MN-A4N1	cluster1	2.26575	Alive	<=65	MALE	Stage II	T2	M0	N1	1.54159	7.82076	9.8239	31.6725	0.0758237	5.2859	4.48633	10.2561	0	7.4639	5.54561	16.1182	3.2394	19.5303	36.1095	7.6509	3.10687	4.3527	1.5325	4.6281	4.67764	3.60161	2.90847	0.00575121	1.55051	6.74708	1.69773	16.6645	0.868843	0.901099	3.05495	0.907562	1.68896	0.20711	7.22756	3.12594	3.38244	0.827458	8.07628	3.49125
TCGA-MN-A4N4	cluster1	3.21918	Alive	<=65	MALE	Stage I	T1	M0	N0	2.52909	22.9478	5.43567	17.5354	17.7791	3.69036	2.08148	11	0	9.33736	3.85061	5.80513	1.96079	25.4304	67.9846	4.11876	3.95246	5.42961	0.505162	0.862506	1.0786	1.36491	2.69513	0	1.9651	7.12307	4.39654	15.4808	0.480109	1.27803	6.9307	0.152031	3.12706	1.37854	7.01843	2.14252	5.08739	1.85674	8.33909	1.99718
TCGA-MN-A4N5	cluster2	0.230137	Alive	<=65	MALE	Stage I	T1	M0	N0	1.85814	6.94553	6.07732	13.3535	0.00883598	6.40411	4.61681	13.3398	0.234012	6.88218	5.75087	5.18497	4.26564	10.9419	35.4307	7.93279	5.58317	7.58504	1.63634	2.19822	0.820361	2.40434	4.09343	0.00737227	2.40815	2.3974	6.17498	16.4911	1.10841	0.882066	5.78337	0.641229	1.26915	0.423847	7.93654	3.12715	8.38447	3.32085	3.37511	2.82585
TCGA-MP-A4SV	cluster1	7.17808	Dead	>65	MALE	Stage I	T2	M0	N0	2.7497	6.21924	12.2178	15.027	0.0988519	3.36425	3.40483	14.2666	0.115352	6.38939	4.34377	7.4095	3.45738	13.6379	50.574	7.59893	4.11653	6.60658	1.60764	1.46912	1.73821	2.78525	3.61308	0.00458204	2.19382	6.37133	5.2154	15.928	1.22545	0.548225	7.69977	1.15007	1.71165	0.457386	7.58709	2.46829	8.35003	1.03507	4.61938	3.4469
TCGA-MP-A4SW	cluster2	4.87123	Dead	<=65	MALE	Stage II	T2	M0	N1	0.638875	6.04642	12.794	27.5391	0.195356	3.72032	3.39938	8.43502	0.0385746	6.43062	6.24639	8.30603	2.60354	27.1519	54.4959	6.66848	4.21211	4.0677	1.55707	2.2531	2.48667	3.16457	2.60791	0.222466	2.18434	4.62406	3.36207	15.3648	0.654365	0.950617	6.47824	0.394111	3.10536	0.238656	6.54711	3.12264	6.03766	4.44555	3.44763	2.10142
TCGA-MP-A4SY	cluster2	4.11233	Dead	<=65	MALE	Stage II	T2	M0	N1	1.34153	7.66624	4.61345	25.5014	0.255864	4.99245	4.56071	9.35387	0.0176352	9.81744	6.93869	9.27655	3.10109	14.4265	55.058	7.46989	4.65513	5.61595	2.08607	4.97645	3.06822	2.87807	5.47698	0.0563908	2.72943	7.01346	4.55063	13.3164	1.10928	0.958114	9.25386	4.33423	2.13008	0.291375	10.4565	3.7744	3.28741	0.950518	6.49873	2.16627
TCGA-MP-A4T4	cluster2	7.16986	Dead	>65	FEMALE	Stage II	T2	M0	N1	1.77578	9.18634	21.0218	31.8292	0.122359	5.87924	3.73858	11.4334	0.0777345	5.63795	7.04518	13.1552	3.28107	13.9826	26.3721	8.62226	2.75799	3.55062	0.379714	5.41234	6.7353	5.0111	6.86888	0	3.59122	4.75416	3.83037	24.0646	1.45341	0.935701	6.14875	5.73038	2.63698	0.723504	7.83691	5.45508	5.5331	0.51925	7.02031	2.27851
TCGA-MP-A4T6	cluster2	4.90411	Dead	>65	FEMALE	Stage III	T1	MX	N2	1.0181	10.3826	11.0314	26.8427	0.0607481	4.60075	6.42098	6.60314	0.0369852	8.04966	3.98695	12.2959	2.89277	32.4159	45.4623	4.0252	3.71899	3.2782	2.00439	5.57105	18.2789	2.49417	3.29007	0.00422375	3.67483	3.59029	3.35358	14.6861	1.64712	1.1551	5.20556	1.2622	1.26177	0.226154	8.22423	3.82848	5.21701	1.80036	5.07235	1.36046
TCGA-MP-A4T7	cluster1	0.457534	Dead	>65	FEMALE	Stage IV	T2	M1	N0	1.19622	11.0542	11.874	14.8917	0.0680701	5.89893	5.71482	11.9569	0.0329106	7.06771	5.19405	8.41505	4.47752	10.1571	33.5487	8.21854	4.8489	8.45215	1.82871	2.0673	2.61581	3.33857	4.13168	0.00668166	1.94151	5.5283	5.52997	19.766	1.03597	1.1135	5.68569	0.705694	2.21029	1.1461	8.5839	2.96891	3.83126	1.19492	4.38877	2.34677
TCGA-MP-A4T8	cluster1	0.441096	Dead	>65	MALE	Stage III	T2	M0	N2	0.732073	8.48807	6.07246	28.6911	0.100723	6.36421	4.77174	13.9811	0.0830831	11.6804	3.664	8.85415	3.46041	10.3918	45.5913	11.1951	6.25123	6.14781	2.19687	4.46955	0.809	3.79797	2.44301	0.0271091	2.30705	23.3916	4.25736	42.5806	1.55978	0.718206	13.1174	0.976847	1.58917	0.68765	12.5047	2.70206	6.06835	1.37423	4.54107	2.04619
TCGA-MP-A4T9	cluster2	3.46575	Dead	<=65	FEMALE	Stage III	T2	MX	N2	1.75366	10.4421	9.18251	40.3243	0.112579	4.71939	3.64077	7.16954	1.66212	6.78895	7.40632	16.286	4.63995	18.0335	77.6433	7.15212	2.22201	2.52049	2.35873	1.98066	1.50976	3.49695	4.04394	0.00521833	4.38254	7.5654	3.27774	9.55872	0.743076	2.13321	8.59421	1.69881	0.980542	0.408808	4.41145	2.89521	5.34974	0.564846	7.02117	1.30411
TCGA-MP-A4TA	cluster1	2.60274	Dead	>65	FEMALE	Stage I	T1	M0	N0	1.43067	6.45092	7.2263	16.5106	0.0426827	5.34293	5.30353	9.80412	0.168912	5.14367	10.9641	11.7167	3.50433	21.3413	46.4552	6.68317	4.01554	6.7834	2.00698	3.08565	1.76525	2.74757	4.225	0.0534183	1.96202	2.00342	5.80986	16.0928	1.4973	3.00966	4.61267	0.560498	1.73636	0.736846	10.7591	4.00143	2.60537	1.1253	5.05699	2.53565
TCGA-MP-A4TC	cluster1	0.20274	Dead	>65	MALE	Stage III	T1	M0	N2	1.27242	11.1783	10.3113	34.1895	0.0250552	5.07234	3.78809	6.75469	0.0588381	7.43113	3.38923	13.6046	4.16118	9.40764	36.6937	5.88353	2.85872	5.37568	2.05243	1.5316	4.74003	3.06211	2.75331	0.00597279	2.79204	7.20617	4.10769	16.3995	0.11225	1.13999	4.96839	0.916553	2.86625	0.267918	5.56081	2.51425	7.08793	4.5055	4.94208	1.5204
TCGA-MP-A4TD	cluster2	0.841096	Dead	>65	MALE	Stage III	T2	M0	N2	1.26041	10.1713	9.47723	43.9552	0.373931	5.53574	5.17053	7.94551	0.0468711	8.67332	4.36605	10.202	3.58292	9.97761	54.2956	11.6985	5.96993	7.89768	3.14348	3.02793	1.0149	3.1987	2.04778	0.00305871	2.38405	15.3632	6.09701	28.5447	1.16958	0.819062	9.40266	3.30272	3.11118	0.278271	6.35335	1.86475	5.75709	1.37574	6.20265	1.55463
TCGA-MP-A4TE	cluster1	2.45479	Dead	<=65	MALE	Stage II	T2	MX	N0	1.00121	7.77807	9.68718	17.1478	0.0417317	4.62424	8.24451	8.31334	0.369202	7.05364	6.17723	8.20044	2.5851	14.78	33.8035	7.48574	4.55682	3.33502	2.34466	3.62608	10.8288	2.2791	4.29777	0.00217617	5.40437	2.46879	3.53581	13.1226	2.36107	1.02289	4.22746	0.711151	1.57932	0.17942	7.79303	5.26472	7.31735	2.75789	4.16128	3.38802
TCGA-MP-A4TF	cluster1	0.920548	Dead	<=65	FEMALE	Stage II	T2	M0	N0	1.44881	13.2006	10.844	25.3194	0.0505232	8.82342	6.66484	10.2627	0.0377508	10.4555	5.42858	5.90084	7.42123	17.3463	51.6793	16.597	7.3731	6.72266	12.1917	3.90384	4.20228	3.83153	4.32602	0.00766434	3.10801	21.0558	6.23224	29.7988	1.13847	0.611341	17.2714	1.90942	1.89721	0.846172	7.98542	4.18432	9.565	3.73066	13.2781	1.54332
TCGA-MP-A4TH	cluster2	1.22192	Alive	>65	FEMALE	Stage I	T1	M0	N0	2.01491	7.79422	5.11307	20.2844	0.154465	3.76192	3.38684	9.97864	0	8.21229	3.63772	8.00514	3.35602	22.7091	58.3702	5.65489	5.48649	4.60381	4.23828	1.96066	13.6892	2.51336	1.80455	0.00678303	2.23085	6.44982	4.31994	20.2934	0.0931565	0.84055	7.11732	2.56219	1.93855	0.561386	8.8965	3.34762	5.07844	3.2652	5.94266	2.37664
TCGA-MP-A4TI	cluster2	1.17534	Dead	>65	MALE	Stage II	T2	M0	N1	1.03543	6.28765	8.8132	16.7695	0.317525	3.5705	3.41237	4.5738	0.0178448	4.89132	5.59706	9.63655	2.83956	13.4338	60.7799	7.7532	2.62487	3.08835	1.34992	2.05313	1.02253	4.74286	3.33111	0.00407579	1.87165	3.22125	1.49349	13.6938	0.942753	0.911448	6.71467	0.774848	3.69629	0.589677	4.53913	3.39198	7.27644	0.564484	4.65896	1.47281
TCGA-MP-A4TK	cluster2	1.59452	Dead	<=65	FEMALE	Stage II	T2	MX	N1	1.3019	5.32044	5.7383	18.5266	0.0676761	4.98835	3.08018	9.42165	4.15392	4.95523	8.08973	9.62331	3.06709	17.0377	32.1754	7.43497	2.59715	5.38687	2.00122	1.92655	1.26267	2.76963	2.25556	0.0148593	1.7811	1.86923	3.24899	16.6656	0.915111	0.812737	4.31744	0.483741	1.43451	0.872129	6.18613	2.71291	3.76391	2.98305	3.18226	2.9457
TCGA-MP-A5C7	cluster1	5.10137	Alive	>65	FEMALE	Stage I	T2	M0	N0	1.15434	7.43268	16.2141	21.7977	0.324014	4.21212	3.90104	10.6532	0.0341426	7.46482	6.88113	9.77344	2.16091	11.6866	52.9352	5.41708	3.38487	6.9047	0.867449	4.1216	3.98646	3.78727	4.21159	0.0138636	2.19932	5.26731	5.55602	14.9468	0.618797	1.35759	7.08296	1.64079	3.96992	0.569319	5.99831	3.49371	5.74305	2.79155	6.20995	1.77622
TCGA-NJ-A4YF	cluster2	5.92055	Alive	<=65	FEMALE	Stage I	T1	M0	N0	1.81415	11.0305	3.90404	32.3183	0.0871326	6.75425	4.43047	2.86057	0.00397866	10.4385	3.98742	5.10812	1.55379	15.27	22.178	7.45399	3.30683	3.29603	0.491647	1.60664	0.731748	2.47484	1.87599	0.00363494	1.11619	4.14167	2.6639	19.7877	0.307411	0.740379	8.75812	2.00988	6.06537	0.056264	12.6644	5.48737	4.2169	4.03964	8.51327	1.14472
TCGA-NJ-A4YG	cluster2	5.21644	Alive	<=65	MALE	Stage I	T2	M0	N0	1.77868	4.39336	6.73958	13.774	0.108956	4.74458	2.51217	12.805	0.0528612	5.52726	5.06308	8.17361	2.23749	16.1335	37.6522	7.30847	3.37252	6.1747	1.89165	2.04891	1.6582	2.95638	1.82476	0.0142043	1.97987	2.13999	5.35149	19.5271	0.412744	0.853792	6.58168	0.525955	1.69412	0.578822	6.10713	2.84074	5.52789	1.60436	4.7779	2.04593
TCGA-NJ-A4YP	cluster1	0.136986	Alive	<=65	MALE	Stage I	T2	M0	N0	4.45181	6.86471	8.19589	13.2125	0.0475664	4.8485	3.18977	11.6605	0.0501226	4.25052	7.28483	5.59949	2.64598	10.7329	23.3151	6.18972	4.0281	3.29991	1.30756	2.91931	0.583682	2.11591	2.27311	0.00915851	2.84306	1.606	6.44559	15.5224	0.161088	0.47397	4.91597	0.31105	1.69	0.73388	6.00776	2.324	3.67503	3.87711	2.67167	2.12642
TCGA-NJ-A4YQ	cluster2	2.4274	Alive	>65	FEMALE	Stage I	T1	M0	N0	1.74313	11.8574	8.67991	19.7579	0.12678	3.96289	3.42117	8.5149	1.47758	5.56349	4.48863	6.44111	3.62823	15.7268	41.9907	7.41078	4.77755	4.19661	4.76615	1.98607	1.72229	1.50907	2.41855	0	2.66666	2.55447	6.232	17.6075	0.222098	0.975748	5.19569	0.700987	2.03466	1.16155	9.2229	2.77841	6.00145	2.99028	5.04899	2.02431
TCGA-NJ-A55R	cluster2	1.65205	Alive	>65	MALE	Stage I	T1	MX	N0	1.77596	4.13853	4.04643	14.5104	0.0492636	2.83223	5.7907	13.0154	0.0359917	8.86581	4.5868	5.33265	2.9364	17.9648	51.3946	5.67639	3.74078	7.16259	0.655726	4.31982	0.914759	2.08522	6.40666	0.0328824	3.24621	4.49379	4.9948	19.7259	2.00545	0.725964	6.5435	1.84882	4.93465	0.331093	4.95807	3.16878	5.16279	0.494651	5.8631	2.52637
TCGA-NJ-A7XG	cluster2	1.69041	Alive	<=65	MALE	Stage III	T4	M0	N1	2.19357	7.01448	7.12597	22.78	0.0459818	3.67384	1.90807	12.546	5.08809	5.56161	9.16171	4.38631	2.24246	19.3634	47.1925	6.43685	3.33032	3.88635	0.491556	1.606	1.64942	1.30864	2.4367	0.00639413	2.39979	2.42148	3.33307	10.0504	0.305043	1.38435	3.73442	0.381361	2.12237	0.341354	6.55034	4.0632	3.10443	0.49437	4.06741	1.94886
TCGA-O1-A52J	cluster2	4.92603	Dead	>65	FEMALE	Stage I	T1	MX	N0	1.13425	5.26716	6.66124	20.228	0.0796933	3.99655	3.74169	9.918	0.0768226	6.88508	7.84426	10.2051	1.97161	10.6553	56.8311	6.80105	3.70754	5.87004	1.10389	3.39247	1.31164	2.33405	3.39978	0.011082	1.94323	4.42791	4.22244	14.5076	1.03868	1.14703	6.40272	0.458997	1.75399	0.27072	6.62857	4.23601	5.28218	0.466903	4.19762	2.19564
TCGA-S2-AA1A	cluster2	1.40548	Alive	>65	FEMALE	Stage I	T1	M0	N0	1.76741	6.04712	11.6272	20.7835	0.0866077	3.10854	4.57496	5.55446	0.115045	6.0906	9.01218	15.0723	2.88563	18.0629	40.8665	6.19424	3.47191	5.94488	1.97828	3.01418	1.09649	4.40051	4.5056	0.0229921	1.41462	2.7717	3.07634	16.6789	1.56934	2.78367	4.385	0.857064	1.62981	0.750163	9.72123	2.79179	4.4034	1.44421	4.43518	3.35828
[truncated: 104 more columns]
