# Supplementary material for: Comprehensive analysis of histone methylation modification regulators for predicting prognosis and drug sensitivity in lung adenocarcinoma
Source: Front Cell Dev Biol. 2022 Oct 3;10:991980. doi: 10.3389/fcell.2022.991980 (PMC9574078; doi:10.3389/fcell.2022.991980)
Supplement: Supplementary file 2 [file DataSheet1.ZIP › Table S3.xls]

gene	Normal	Tumor	logFC	pValue	fdr
EZH2	0.78253763	5.176213092	2.725664977	1.41E-31	2.03E-29
UHRF1	0.291512188	3.367557487	3.530074468	4.84E-31	3.48E-29
RAD54L	0.196781403	2.191692901	3.477379876	1.08E-30	5.20E-29
CBX3	21.08030077	48.71002223	1.20832319	7.77E-30	2.80E-28
ORC1	0.342382079	2.59470309	2.921890364	1.31E-29	3.67E-28
CBX7	10.38656217	3.588331526	-1.533333126	1.53E-29	3.67E-28
CBX8	1.168082646	3.267470956	1.484032058	2.43E-28	4.99E-27
NCAPG2	1.259738494	4.942580684	1.972140238	4.56E-28	8.20E-27
PYGO2	11.38158132	23.54860337	1.048940483	4.33E-27	6.93E-26
HDGF	50.96270722	114.4974327	1.167801427	7.85E-27	1.13E-25
CBX4	6.967810702	16.10479416	1.208712886	9.78E-26	1.28E-24
KDM1A	9.969186685	17.49233406	0.81117509	8.40E-25	1.01E-23
PRDM5	1.220793806	0.616927731	-0.984646145	7.03E-23	7.79E-22
EED	1.840048571	3.230147816	0.811856337	4.41E-22	4.54E-21
CBX1	14.02545793	26.56741901	0.921610204	7.79E-22	7.48E-21
MORF4L2	55.51002314	92.21367182	0.732232369	8.65E-22	7.79E-21
PRDM12	0.006414826	0.062595986	3.286588016	1.21E-21	1.03E-20
DNMT3B	0.372217211	1.737074676	2.222443106	1.59E-21	1.22E-20
PRMT5	9.230282115	17.14181354	0.893073101	1.60E-21	1.22E-20
MSH6	3.68496958	6.854935546	0.895490391	6.92E-21	4.98E-20
CDYL	4.860427848	8.064870416	0.730568037	1.87E-20	1.28E-19
NCAPD3	1.836362295	4.091399214	1.155743598	3.34E-20	2.18E-19
SETD6	1.701227541	3.138039854	0.883287559	3.66E-20	2.20E-19
SND1	26.72078012	41.72184135	0.642840703	3.63E-20	2.20E-19
SETDB1	4.415714728	7.669745352	0.796531707	7.43E-20	4.28E-19
CBX2	0.594702733	3.474080015	2.546390372	2.48E-19	1.37E-18
DNMT3A	2.297156426	4.798356093	1.062691125	1.10E-18	5.88E-18
PHF12	3.477503799	5.736786516	0.722190741	2.36E-18	1.21E-17
SMYD3	1.043443348	2.15706279	1.047715899	2.95E-18	1.46E-17
WDR5	8.44032045	12.90518335	0.612580959	5.76E-16	2.77E-15
PHF14	3.466756613	5.751550736	0.730364434	6.53E-16	3.04E-15
CARM1	6.124304301	9.233264272	0.592294811	8.18E-15	3.68E-14
TDRD3	3.827206467	2.521848056	-0.601810378	1.12E-14	4.91E-14
SPIN3	0.954763623	1.736284277	0.86278767	1.25E-14	5.29E-14
PHF23	10.1173037	14.05478242	0.474236263	4.70E-13	1.93E-12
PHF19	2.927025774	4.893222071	0.741349309	9.35E-12	3.74E-11
LRWD1	2.66106374	4.218139066	0.664603592	1.66E-11	6.45E-11
PRMT1	16.61036089	23.48303	0.499535152	3.34E-11	1.27E-10
KMT2B	4.537229576	7.297278864	0.685546928	4.78E-11	1.76E-10
ANK2	1.010679467	0.761743617	-0.407948113	7.42E-11	2.67E-10
KDM2A	12.29029485	16.92597034	0.461719017	8.11E-11	2.85E-10
PHF20L1	1.724089842	2.712879728	0.653990134	1.04E-10	3.57E-10
JADE1	6.855508167	5.15123848	-0.412344278	1.83E-10	6.12E-10
DPF2	5.818167805	7.287162503	0.324792256	3.53E-10	1.16E-09
L3MBTL3	1.370420489	2.241207268	0.709657451	8.38E-10	2.68E-09
ING3	3.045275699	2.482010007	-0.295063913	9.43E-10	2.95E-09
TRIM24	3.955533072	6.360230358	0.685206884	1.00E-09	3.08E-09
SETD1A	4.825790484	6.636969287	0.459759317	1.06E-09	3.19E-09
WDR5B	2.210568161	3.28576464	0.571811924	1.13E-09	3.32E-09
MPHOSPH8	13.63077798	10.2028498	-0.417895733	1.18E-09	3.38E-09
PRDM16	2.544278516	1.671013588	-0.606533142	1.35E-09	3.82E-09
MTF2	3.331420682	5.056586997	0.602026404	1.55E-09	4.31E-09
PHF13	5.929152741	8.103956296	0.450800431	5.79E-09	1.57E-08
CBX6	11.55006842	8.600376363	-0.425429698	6.88E-09	1.84E-08
KMT5C	1.397704442	2.420226424	0.792082703	7.95E-09	2.08E-08
ING1	2.585549702	3.5359021	0.451607293	1.03E-08	2.64E-08
ZMYND11	20.11392314	16.47131608	-0.288238668	1.38E-08	3.49E-08
AIRE	0.006830731	0.023575412	1.78717107	1.64E-08	4.08E-08
PRDM7	0.002308248	0.015667014	2.762859804	2.20E-08	5.37E-08
PSIP1	10.2512029	8.361288453	-0.293996029	2.32E-08	5.58E-08
KDM3A	3.812106155	5.275225901	0.468644581	2.92E-08	6.89E-08
SMNDC1	5.478198643	6.817253879	0.315489131	3.32E-08	7.71E-08
PYGO1	1.378640415	1.109189652	-0.313740152	3.89E-08	8.89E-08
MECOM	10.19246676	8.056527748	-0.339273156	5.11E-08	1.15E-07
KAT6B	3.365877604	2.584988002	-0.380825131	9.95E-08	2.20E-07
L3MBTL1	0.392330346	0.787629426	1.005448083	2.23E-07	4.86E-07
SGF29	7.641451069	6.28386782	-0.28219379	3.12E-07	6.61E-07
ZCWPW2	0.461322506	0.371597001	-0.312036816	3.10E-07	6.61E-07
MBTD1	2.573936638	3.791873751	0.558934392	6.81E-07	1.42E-06
DOT1L	4.12076456	2.977764294	-0.468682476	8.90E-07	1.83E-06
JADE3	2.698613761	3.819814083	0.501283916	1.04E-06	2.11E-06
TAF3	3.657443059	3.084173032	-0.245951696	1.24E-06	2.48E-06
CBX5	6.171532136	9.206951593	0.577094866	1.29E-06	2.55E-06
PRMT8	0.421872317	0.263864871	-0.677007128	1.69E-06	3.28E-06
TP53BP1	2.70789415	3.753312922	0.47099323	4.95E-06	9.50E-06
KDM6B	14.16633785	8.356674814	-0.761465952	1.11E-05	2.10E-05
HR	0.338941834	0.334507079	-0.019000969	1.18E-05	2.21E-05
KDM4D	0.360030499	0.514049707	0.513788744	1.53E-05	2.83E-05
SPIN2A	0.030911185	0.093855958	1.602319387	2.95E-05	5.38E-05
L3MBTL4	1.366673703	1.185965877	-0.204606337	3.55E-05	6.39E-05
SETDB2	2.787746884	2.431767152	-0.197094482	4.71E-05	8.38E-05
PRDM8	0.516672493	1.049489998	1.022366433	6.65E-05	0.000116825
SCML2	0.192986455	0.52917468	1.45524444	9.36E-05	0.000160543
JMJD6	4.1821228	5.099626099	0.286156049	9.33E-05	0.000160543
KMT5B	5.886265041	7.277809678	0.30615182	0.00014193	0.000240446
MORC3	5.798673409	5.45429861	-0.088329199	0.000430932	0.00072156
DPF1	0.069182579	0.210405268	1.604690119	0.000462684	0.000765822
SETD1B	4.640648539	5.671725254	0.28946121	0.000510134	0.000834765
JMJD1C	7.731637479	6.668508156	-0.213409949	0.000713139	0.001153843
PHF10	12.42665249	11.59166427	-0.100349998	0.001014853	0.001623764
KMT5A	5.383837241	6.447846823	0.260182675	0.001400365	0.002215963
MORC4	3.90398565	5.099414658	0.385383905	0.001580534	0.002473879
BPTF	4.913698519	6.358739918	0.371931558	0.002118654	0.003280496
CXXC1	8.173221423	10.01735195	0.293524464	0.002353443	0.003605274
BAZ2A	11.46983421	14.05393549	0.293129644	0.003664637	0.005554818
PRDM2	5.477165577	5.177377076	-0.081208099	0.009781174	0.014671761
PRMT6	4.950750237	6.344146072	0.357778821	0.016481745	0.024467746
RSF1	3.361808578	4.166049776	0.309442497	0.018484409	0.026886413
SPIN1	18.29922239	17.68510197	-0.049247806	0.018306042	0.026886413
SETD2	7.524621802	7.335952901	-0.036634695	0.022226869	0.032006691
NSD1	4.503857102	5.486972275	0.284849232	0.025465444	0.036307168
KMT2E	10.65223298	10.32036784	-0.045661495	0.033555991	0.047373163
KDM3B	11.83201105	13.36720347	0.176002369	0.03619172	0.050598133
DNMT3L	0.001758701	0.007732728	2.136467571	0.038414808	0.053189734
DIDO1	5.471492807	6.353627453	0.215645997	0.047248484	0.064797921
SETD7	6.81240659	8.025647479	0.236453245	0.050128507	0.068099103
SPIN2B	0.982049748	1.145941586	0.222665491	0.052822939	0.071088815
SFMBT1	2.32832186	2.864273901	0.298878954	0.079642503	0.106190004
MLLT10	4.704753524	4.604653644	-0.031026501	0.088014829	0.116276471
SMYD2	8.816404988	9.717149808	0.140342714	0.090729205	0.118772778
PHF21B	0.012563868	0.047602708	1.921762931	0.095939957	0.124462646
CDYL2	1.313429214	1.8541929	0.497452892	0.101325103	0.130275133
TDRD1	0.061801669	0.474385184	2.940341254	0.105516939	0.134464063
MSL3	4.391517271	4.813825897	0.132464487	0.155939417	0.19526327
BRPF1	4.754115536	4.69577292	-0.017814321	0.154892331	0.19526327
KDM4E	0.01117389	0.021956119	0.974491448	0.160336261	0.197336936
CHD1	4.011915743	4.743280009	0.24159373	0.15991386	0.197336936
ING4	10.3370673	10.32481609	-0.001710857	0.180648559	0.220452479
KDM4B	2.719182896	2.986883654	0.13546785	0.195126965	0.236120025
TDRD6	0.355684416	0.376670042	0.08270353	0.242903824	0.291484589
KDM5D	1.474272807	2.095866992	0.50754365	0.266655696	0.317342316
KMT2C	4.458083972	5.644852541	0.340512103	0.278338756	0.328530991
SETMAR	3.312797123	3.616710409	0.126628231	0.337126819	0.394685057
JADE2	6.374975756	6.474656451	0.022383789	0.370275611	0.429997484
PRDM1	4.565638515	5.420737457	0.247672496	0.378990914	0.436597533
KMT2D	5.657989836	6.287747494	0.152253697	0.419230765	0.475348269
PHF3	7.780886953	8.15722202	0.0681433	0.418195103	0.475348269
ING5	2.749393047	2.77508787	0.013420287	0.434945845	0.489314075
RNF17	0.019736558	0.031865251	0.691113652	0.471069876	0.525845443
CHD2	6.978719409	7.672937545	0.136816685	0.49539357	0.544554764
KDM8	1.080787803	1.081162859	0.000500558	0.494824554	0.544554764
KDM6A	4.576695807	5.161818786	0.173573089	0.503396357	0.549159663
PHF21A	3.622847008	3.641625332	0.007458616	0.526632361	0.570188421
SFMBT2	1.327326189	1.7842148	0.426766355	0.533708453	0.573537442
ZCWPW1	1.732893001	1.887307026	0.123146562	0.598850521	0.63877389
UTY	0.836666666	0.908448206	0.118751307	0.613708336	0.648638484
L3MBTL2	5.70981841	5.759021828	0.012378926	0.617107447	0.648638484
ATRX	4.13960305	4.784974364	0.209018762	0.675250206	0.704608911
SPIN4	2.61540462	2.981627372	0.18906581	0.692434677	0.717342399
MLLT6	13.18784792	13.86611685	0.072354669	0.764060897	0.785891208
SCMH1	8.736861311	9.298628897	0.089902914	0.813935618	0.831253397
ING2	7.381444432	7.656050835	0.052697253	0.845509149	0.857417728
PHF20	6.127903956	6.416459563	0.066383789	0.915780032	0.922184088
KDM2B	2.260837168	2.373822907	0.070355222	0.950124444	0.950124444
