# Supplementary material for: Comprehensive analysis of histone methylation modification regulators for predicting prognosis and drug sensitivity in lung adenocarcinoma
Source: Front Cell Dev Biol. 2022 Oct 3;10:991980. doi: 10.3389/fcell.2022.991980 (PMC9574078; doi:10.3389/fcell.2022.991980)
Supplement: Supplementary file 2 [file DataSheet1.ZIP › Table S4.xls]

gene	low-risk group	high-risk group	logFC	pValue	fdr
RSAD1	9.111731599	7.596526749	-0.262385304	2.77E-07	1.06E-06
PIGL	1.577364888	1.264411921	-0.319049892	2.76E-06	8.86E-06
ZNF507	2.487264885	2.797443596	0.169548885	0.000971038	0.001953505
MORN4	3.345486772	3.049029745	-0.133865915	0.009464148	0.015463987
BICD1	1.015505431	1.397955381	0.461120359	2.54E-07	9.83E-07
RBP5	4.822065904	2.996450874	-0.686396647	1.70E-12	1.66E-11
RBL1	2.041233457	3.070122269	0.588854919	6.25E-17	1.30E-15
TPSAB1	13.60860889	6.645447059	-1.034081435	3.10E-14	4.15E-13
GJA1	32.74125021	46.73940637	0.513529999	0.000250041	0.000564127
FAM200B	3.720258304	3.549580388	-0.067754307	0.024540844	0.036713385
ACAA1	7.723888123	5.756169128	-0.424218286	1.56E-16	3.05E-15
FAM210B	27.21403305	22.54516228	-0.271532882	9.30E-08	3.92E-07
TCEA1	18.74015165	23.11385933	0.30262554	4.54E-06	1.40E-05
CFL2	3.619192785	4.855819184	0.424046743	0.0014799	0.002869897
AGR3	81.13657897	40.20265517	-1.013061687	6.48E-13	6.80E-12
AC018638.2	17.27279843	12.71750198	-0.441686519	9.18E-06	2.69E-05
HNRNPR	14.5294914	18.55200465	0.352590884	2.93E-15	4.66E-14
LAMB3	71.54805241	114.3551961	0.676537519	4.76E-07	1.76E-06
TWNK	3.682232282	5.348699987	0.538607647	1.70E-17	3.89E-16
NXPH4	1.466140186	4.286598506	1.547810243	0.000574659	0.001211875
ZNF256	1.721601723	2.043237597	0.24710555	0.02208076	0.033406891
ABCE1	10.43441233	14.21491338	0.446055959	1.86E-20	6.94E-19
CST7	14.71603488	11.77655838	-0.321471018	0.005245529	0.009088975
RILPL2	5.046857445	3.439921354	-0.553009755	5.57E-20	1.91E-18
GLA	13.43574299	17.80929653	0.406554427	0.000253556	0.000570914
SLC13A2	3.213217454	0.747055044	-2.104732166	7.22E-06	2.15E-05
ZNF567	1.527109185	1.761133897	0.205701385	0.02546687	0.037947379
CPOX	6.851508558	8.276621524	0.272620313	4.94E-06	1.52E-05
CISD2	14.25284562	17.32269256	0.281413208	4.67E-10	2.96E-09
FYTTD1	7.465831344	9.73975007	0.383581834	8.79E-12	7.55E-11
PLCG1	8.571699044	7.996944106	-0.100132393	0.02584566	0.03844816
CDYL	7.1142507	8.729022269	0.295108253	1.57E-09	9.08E-09
RPLP0	312.5763365	388.7357228	0.314581126	1.46E-05	4.13E-05
PSME3	21.02866429	27.55748189	0.390086851	1.34E-22	6.97E-21
AMD1	11.55052564	12.98638415	0.169041285	0.000162154	0.000377317
EIF2S3	59.46707515	63.95003811	0.104854099	0.000782587	0.001604504
SLAIN1	4.275873524	3.488226595	-0.29372542	0.000295409	0.00065661
DYNC1LI1	5.709084013	6.301016004	0.142325181	0.002406972	0.004473071
PTPRJ	6.857848978	5.789893432	-0.24421934	0.000221641	0.000504605
ANKRD44-AS1	2.537071954	0.877661635	-1.531427686	3.30E-17	7.22E-16
RPS14	163.9468296	152.8599341	-0.10101769	0.016578234	0.025742398
GTPBP4	8.597363604	11.94974163	0.475013198	1.43E-15	2.41E-14
HPS1	14.21580142	11.39147685	-0.319540636	3.79E-15	5.90E-14
DKC1	15.96124573	23.20468981	0.539843158	1.67E-21	7.33E-20
COPS2	8.004473009	9.010690273	0.170831206	0.00023776	0.000538129
AP1S1	37.59367537	45.27732258	0.26829868	0.001107913	0.002203912
ELK1	10.38194273	12.3396278	0.249222445	2.86E-06	9.14E-06
AL391834.1	1.40835418	1.064492846	-0.403843942	1.80E-09	1.03E-08
SLIRP	9.487143238	11.45077864	0.271400069	6.57E-06	1.97E-05
ZBTB40	4.255509193	3.700717785	-0.201526648	0.000890196	0.001807567
STS	7.885110816	6.09921163	-0.370508255	1.85E-05	5.15E-05
CTNNAL1	10.94094863	13.04815512	0.254108006	0.001558455	0.003009699
TMEM25	4.956220587	4.255837742	-0.219797251	0.00094176	0.001899982
TLR7	1.633375965	1.122569545	-0.541052079	3.39E-07	1.28E-06
LMNTD2-AS1	3.861304951	1.723046543	-1.164126825	4.88E-11	3.67E-10
SBF2-AS1	1.241995035	1.556495052	0.325641584	1.49E-05	4.21E-05
ZNF552	4.838512282	3.625980788	-0.416192243	5.89E-12	5.26E-11
RNU6-415P	1.384380642	1.097733999	-0.334712168	0.020482767	0.031234195
TMEM126A	16.03983486	17.71326901	0.1431712	0.022521015	0.03398539
SLCO2B1	10.77603342	7.725386176	-0.480147273	2.71E-06	8.73E-06
FERMT2	5.237902198	6.27222184	0.259987464	0.002523667	0.004674495
MRPS12	14.56541279	19.34004668	0.409044688	8.14E-09	4.13E-08
TP53INP1	17.29615366	12.92531278	-0.420252052	4.25E-08	1.90E-07
TOR1AIP1	8.776822934	8.320963304	-0.076948246	0.012994254	0.020647376
GLUD1	36.97701678	41.33591449	0.160766968	0.001601118	0.003085031
STX1A	4.357447946	6.071831907	0.478648422	0.000975999	0.001962608
MAGI2-AS3	1.258458337	0.932458954	-0.43254533	6.87E-06	2.06E-05
AL844908.1	3.392219723	2.45984333	-0.463663188	0.000125386	0.000298289
LMO2	4.299060191	3.365361115	-0.35325999	2.06E-09	1.17E-08
CHD9	3.24879757	2.660921384	-0.287979966	6.50E-07	2.34E-06
MIS18BP1	4.003387548	5.380244101	0.426450347	1.25E-06	4.30E-06
GALNT2	17.1216545	22.84081485	0.415792001	7.07E-09	3.64E-08
SMAD7	9.0155363	7.944100065	-0.182529519	8.79E-06	2.59E-05
DUSP4	9.930892075	20.85383273	1.070317338	1.40E-07	5.70E-07
HS3ST2	4.06329339	2.357161847	-0.785598718	1.24E-07	5.10E-07
ROS1	15.38650606	5.956788649	-1.369058987	5.76E-18	1.41E-16
LINC00963	4.95939607	4.781757298	-0.052623541	0.020413181	0.0311316
MYL6	170.4591017	188.1471209	0.142435578	0.009366112	0.015316774
AC011450.1	1.046722482	0.982570113	-0.091246728	0.005829584	0.009993256
PTPN7	3.540285581	2.669826499	-0.407119752	0.000304521	0.000674643
AQR	3.671209586	4.020217982	0.13101825	0.017608345	0.027219861
RNF26	16.57118896	21.58220239	0.381164977	2.42E-10	1.61E-09
PXMP4	9.534907974	5.336980765	-0.837195203	4.03E-20	1.43E-18
LIPH	19.16273668	17.49670153	-0.13122064	0.029002559	0.042632436
AC104083.1	6.942322267	4.732838108	-0.552712764	1.38E-11	1.14E-10
HSPA13	10.05153517	13.84401943	0.46184701	2.68E-10	1.76E-09
RAPGEF3	1.544375567	0.962642086	-0.681952233	3.74E-12	3.46E-11
UBR5-AS1	2.93113619	2.625867976	-0.15866562	0.000701662	0.001454266
TECRP1	2.21175191	1.696155655	-0.382920997	0.000425429	0.000918103
NUPR1	19.98368103	12.61182974	-0.664044756	3.60E-10	2.32E-09
PANX1	8.606304678	11.14058633	0.372359344	7.41E-09	3.80E-08
C4BPB	3.41008668	3.371141081	-0.016571406	0.014733856	0.023141939
GAB3	1.866328956	1.125380012	-0.72979105	2.21E-16	4.24E-15
FBLN5	10.88493767	9.900855981	-0.136707982	3.82E-10	2.45E-09
AL135905.1	2.120198866	1.823134579	-0.217778528	0.019612	0.029997829
MADD	7.44411296	6.615494198	-0.170251013	4.76E-05	0.000122619
MSN	122.0040095	106.9712169	-0.189705903	0.000565606	0.001193712
ARCN1	52.62062877	61.7135863	0.229959647	1.49E-07	6.06E-07
A4GALT	6.833068611	8.753843143	0.35738292	0.000296227	0.000658319
ZNF12	6.636791656	7.154396189	0.108344027	0.032952861	0.047773511
GUCY1B1	5.596016855	4.923311151	-0.184771388	0.008051478	0.013387405
NFE2	2.569687103	1.897518271	-0.437478923	2.73E-05	7.36E-05
SELENON	42.26164176	38.93328604	-0.118344698	0.029963371	0.043887125
N4BP2L2	5.035252093	3.591231485	-0.48758536	8.51E-17	1.72E-15
ST6GALNAC4	20.47573224	14.21872251	-0.526123195	4.32E-10	2.75E-09
CLPTM1L	49.81797783	42.22203476	-0.238670356	0.004631296	0.008133228
ABCA5	1.500440167	1.065069071	-0.494438795	1.98E-11	1.59E-10
TMEM120A	21.3038074	20.00274137	-0.090913556	0.006089782	0.010397057
XRCC6	97.5470841	108.3012768	0.150879599	0.000162154	0.000377317
CCDC59	5.390773018	7.360132921	0.449239656	1.67E-14	2.33E-13
MIR3677	2.526640185	0.900376659	-1.488619665	2.11E-18	5.56E-17
CKAP5	10.81857962	15.93028029	0.558260553	4.68E-18	1.16E-16
HDAC6	6.310885044	5.386090511	-0.22860387	0.000307899	0.000681233
PARP6	6.35551663	5.792426236	-0.133841637	0.011769462	0.018865508
METTL2B	3.89089674	4.527535626	0.2186233	0.000337139	0.000741431
AC010503.4	25.29044873	20.03986616	-0.335719762	2.68E-05	7.22E-05
NEMP2	1.386093254	1.718249014	0.309914809	3.16E-07	1.20E-06
RACK1	188.3024029	169.9028542	-0.148341321	0.025703047	0.038248649
LAPTM5	107.2233624	88.6189377	-0.274932344	0.002268054	0.004232384
PCSK1N	10.49175717	8.053351716	-0.381595075	0.022733326	0.034271308
NTS	3.848663745	115.3079617	4.904990691	0.031975079	0.04648073
FBXO38	5.907377247	4.553510041	-0.375538681	2.23E-11	1.78E-10
MIR23AHG	13.60661407	8.252326947	-0.72143522	6.77E-07	2.43E-06
CDK8	3.858627692	5.201577441	0.430861355	3.64E-14	4.79E-13
IRF5	5.360032312	5.018457751	-0.094997628	0.014048319	0.022173519
APOBR	6.213262579	3.663164865	-0.762260393	2.64E-13	2.97E-12
CASK	5.760271436	6.130915651	0.08996576	0.027460113	0.040612695
API5	21.32787482	23.39286231	0.13332818	0.002535616	0.004695341
NDC1	5.671019828	9.593612559	0.758465977	3.00E-29	3.86E-27
AL365226.1	15.88016222	11.74266372	-0.435465942	8.99E-05	0.000219448
TPT1P9	1.884918044	1.467542221	-0.361099787	0.014048319	0.022173519
CCDC102A	3.775702925	3.147185319	-0.262683124	6.07E-06	1.83E-05
OTUD3	2.716070085	2.269997114	-0.258830244	0.000553739	0.001170498
TRAF7	21.72908693	25.05128195	0.205256879	0.000157114	0.000366473
RNF216	8.170697485	9.056395846	0.14847778	0.010846712	0.017517421
GM2A	30.82736109	27.63266509	-0.157836683	0.027737474	0.040964575
AC111149.2	1.117902413	2.733014381	1.289698797	0.029558042	0.043354578
AIMP2	10.77372292	15.545621	0.528991383	1.09E-18	2.98E-17
HCFC2	2.2660992	2.132796876	-0.087464445	0.023076643	0.034726837
SFTA1P	39.98595279	11.78430145	-1.762627025	1.11E-22	5.89E-21
TMPRSS11E	4.507136577	9.538377456	1.081532707	3.67E-08	1.66E-07
LINC00324	1.98126966	1.312552811	-0.594049779	9.93E-15	1.44E-13
SEC23A	6.938198661	10.64350542	0.617340324	1.46E-15	2.45E-14
TRBV7-9	2.538429288	1.772139842	-0.518443619	0.00243567	0.004522053
COX14	40.54572682	35.98640533	-0.172097875	0.004940741	0.008615034
ZNF57	2.200006681	1.930663079	-0.188411484	0.006169856	0.010521794
MTND6P4	1.775628734	1.143266984	-0.635167609	0.000197395	0.000453483
RFX1	4.690282551	4.017150794	-0.223502218	4.42E-07	1.64E-06
HCFC1R1	33.77817607	29.96023227	-0.17304262	0.008258406	0.013701101
KDM6B	8.932886762	8.05795974	-0.148711876	0.013046554	0.020723168
RNU6-403P	13.24526936	7.047661601	-0.910260624	9.15E-10	5.50E-09
SFTPA1	1699.620677	517.8104883	-1.714716707	3.03E-15	4.80E-14
AP001972.5	11.43309689	8.671093364	-0.398930417	0.000273354	0.000611008
ST7	6.659473313	6.178537313	-0.108142742	9.89E-05	0.000239605
ZGPAT	3.392607278	2.691379762	-0.334048462	0.000272596	0.000609514
APOBEC3D	2.842582078	2.505205728	-0.182272924	0.016369077	0.0254381
IKZF5	5.008633894	4.500671295	-0.15427696	0.000558162	0.001179108
PPDPF	255.902346	210.1631987	-0.28408331	0.00105062	0.002098908
MMP7	52.8135691	42.8994602	-0.299949146	0.007379047	0.01237755
ZDHHC3	12.81936217	10.65323287	-0.26703318	0.001791432	0.003416625
NDFIP2	8.680605352	10.37865685	0.257752191	0.001343614	0.002630538
COL5A1	27.26091999	36.47080643	0.41990785	0.000340855	0.000748871
ZNF205	7.017349976	6.280713355	-0.159997888	0.006757435	0.01142427
AP001033.2	1.054294065	1.126786254	0.095936547	0.00614306	0.010481392
PICALM	33.24652877	38.40142907	0.207956282	8.03E-05	0.000198076
ADCY6	6.904640943	5.823414408	-0.245701105	3.71E-05	9.72E-05
AC254633.1	1.603482382	1.463511979	-0.131773948	0.012206945	0.019518103
PLAC8	6.780372525	3.529062086	-0.942079728	1.49E-07	6.06E-07
ZBTB25	1.631832599	1.374355294	-0.247738053	3.81E-06	1.19E-05
LINC01843	0.941312735	1.307870195	0.474473343	0.017674653	0.027316108
VDAC1	49.64022705	66.74476811	0.427145039	3.26E-14	4.33E-13
SUSD2	59.11884914	13.48149524	-2.13263767	4.09E-27	3.97E-25
PEF1	36.64131674	32.45421874	-0.175065322	1.65E-06	5.50E-06
IKBKB	9.094903868	6.179036476	-0.557676499	7.00E-15	1.05E-13
AL365361.1	4.702731941	2.589841979	-0.860635026	2.36E-14	3.21E-13
FBXO17	1.283672703	2.052122281	0.676839294	0.002056044	0.003872073
MFSD14C	2.308367487	2.134672367	-0.112858257	0.015879662	0.024743027
SH3BP5	3.505031076	2.799884871	-0.324059729	1.35E-05	3.85E-05
PRMT1	21.26614668	26.66762246	0.32653056	4.89E-10	3.08E-09
ATP6V1A	18.61144277	20.1610332	0.115379677	0.031455842	0.045814717
GPS1	18.42828571	20.37316304	0.144748113	0.000111888	0.000268878
AC004148.1	2.849101516	1.737043706	-0.713872973	7.19E-11	5.28E-10
CHEK2	3.119666857	4.736449012	0.602413879	3.57E-12	3.32E-11
PITPNA	18.9126259	17.59509735	-0.10417619	0.004082928	0.007245601
EXTL2	2.621980898	3.299104658	0.33141737	0.005339044	0.009239153
SRPK2	7.037071661	8.854304542	0.331403791	2.35E-11	1.86E-10
GMFG	18.25914926	12.92370767	-0.498599525	1.81E-08	8.59E-08
TUBG2	7.141174612	6.090540198	-0.229591202	0.001987921	0.003754777
DHCR7	16.90349974	22.64420333	0.421819807	1.49E-06	5.02E-06
NRAV	4.865242189	5.887495837	0.275142511	2.19E-06	7.17E-06
COX10	4.427456841	4.981224731	0.170022257	0.002994871	0.005461141
TNNT1	7.666448462	15.9903138	1.060567952	1.66E-06	5.55E-06
TMEM105	1.147103868	0.926095008	-0.308763918	0.000733432	0.001512683
TPM2	24.81767819	31.89521624	0.361971909	0.00286506	0.005249241
PDE4DIP	3.01109015	2.658225112	-0.179822617	2.80E-05	7.54E-05
AL365205.1	4.235730652	2.038027145	-1.055437585	2.52E-22	1.24E-20
GAB1	2.616152786	2.214871378	-0.240223878	0.000401393	0.000870824
MESD	9.078580123	10.38478922	0.193933349	2.06E-05	5.67E-05
SLMAP	3.648168427	4.129639877	0.178843641	0.000128712	0.000305126
AC005899.6	1.741034793	1.144696036	-0.604980481	1.14E-06	3.94E-06
HSD11B2	4.34592549	2.84536962	-0.611047366	6.69E-05	0.000167621
PAOX	2.695887233	2.250719792	-0.260373694	7.10E-08	3.05E-07
SPAG5	4.036292862	8.808041811	1.125790461	9.98E-29	1.20E-26
RPL21P16	6.609113817	5.382613383	-0.296150036	0.000482085	0.001030978
PARP8	4.726933299	3.472906771	-0.444760825	1.56E-14	2.17E-13
DNASE1	1.847783669	1.629298193	-0.181545192	0.026863246	0.039786597
ADAM12	2.387102349	4.090267971	0.776934939	2.71E-10	1.79E-09
PRKAB1	13.12208162	10.96783181	-0.258718246	0.000155766	0.000363705
ERRFI1	68.06914302	103.3992227	0.603152489	1.07E-06	3.72E-06
ARHGAP5-AS1	1.891212741	2.444191788	0.370045834	0.000355132	0.00077733
GRPEL1	8.224820286	9.804678991	0.253486241	7.02E-08	3.02E-07
PPP4R2	9.567323088	11.5701003	0.274214148	1.79E-10	1.23E-09
BIN3	2.73226834	2.394949975	-0.190103658	6.36E-05	0.000160038
NSF	12.57513468	13.94891719	0.149579283	0.000138392	0.000326355
SNTB1	13.13963581	12.2240332	-0.104204922	0.001021715	0.002047827
AL360181.2	2.458025103	1.857982551	-0.403762697	9.46E-05	0.000230004
PAK1IP1	10.49110445	16.29892111	0.635609905	1.32E-19	4.21E-18
FARP2	2.506513925	2.880545619	0.200659857	0.0054221	0.009362485
HECTD3	12.36752354	11.72598994	-0.076846921	0.024088873	0.036113251
RBMX2	8.952825612	9.639296956	0.106584842	0.02108252	0.032061861
CDK5R1	1.176906175	2.103171901	0.837567462	2.28E-11	1.81E-10
TAF6	9.5820683	12.51408918	0.385144288	3.83E-11	2.93E-10
MTERF3	9.780029996	12.23121879	0.322657375	1.16E-08	5.74E-08
CD68	1.358506287	1.093665751	-0.312849358	0.011485585	0.018471874
PLEK2	9.900577546	15.43141174	0.640285461	7.08E-11	5.21E-10
TRIB3	9.17016659	14.5885766	0.669819279	1.73E-09	9.95E-09
MFAP3	3.309546344	3.767308699	0.186900782	0.008668363	0.014286452
PTPN22	3.22115762	2.360124185	-0.448716485	6.06E-06	1.83E-05
KPNA2	23.86998109	51.7046017	1.115095262	4.08E-38	5.51E-35
NCBP2AS2	13.34718134	16.53704779	0.309166601	1.04E-06	3.61E-06
ARHGEF28	1.559693325	1.140637582	-0.451421914	5.11E-05	0.000130871
METTL26	31.42148185	28.38450154	-0.146647814	0.0085597	0.014131511
ARX	1.848899508	1.232172982	-0.585462006	0.002959451	0.005405311
FCER1A	8.566291738	2.62223714	-1.707872651	2.42E-20	8.90E-19
MCU	12.4496107	14.51738815	0.221681288	2.47E-05	6.72E-05
PDP2	2.16499443	1.903813298	-0.185471309	0.000454456	0.00097622
KIAA0319L	17.63513707	13.53514367	-0.381742588	4.69E-11	3.54E-10
SENP7	3.280651899	2.825011463	-0.2157258	3.13E-05	8.33E-05
WDR86	2.738285844	2.023850741	-0.43617016	0.007284987	0.01223193
ANKRD36C	1.38942289	0.831211496	-0.741198256	0.000353197	0.00077347
CLIC3	21.68802644	11.49909811	-0.915378065	2.16E-10	1.45E-09
SCTR	9.793583157	3.395034772	-1.528410442	8.20E-23	4.58E-21
HNRNPAB	62.76267656	72.72503291	0.212545166	9.27E-06	2.72E-05
DLGAP4	11.7427948	13.3261207	0.182481053	0.003464621	0.006232718
CHERP	7.254797877	8.020450163	0.144747793	0.03378392	0.048826316
IPCEF1	1.768425763	1.410104142	-0.326663942	1.32E-06	4.50E-06
EPHX1	214.4978589	119.3431418	-0.845847584	2.11E-07	8.28E-07
PTPRM	6.014063628	5.184415322	-0.214158835	0.002980959	0.005440179
TRAPPC2	2.876849172	2.440575163	-0.237268402	1.07E-06	3.69E-06
CADPS2	12.48991713	9.779827495	-0.352882982	1.20E-06	4.13E-06
CD58	9.67354633	8.885466485	-0.122597361	0.018373029	0.028311196
H3C4	1.769493538	3.799683254	1.102542666	0.002831268	0.005195082
POFUT1	10.57542111	14.22742904	0.427959872	2.21E-13	2.52E-12
AC079414.3	1.1754846	0.984064576	-0.256430742	0.000665924	0.001384873
BTD	5.636357022	4.436680128	-0.345282456	1.60E-13	1.85E-12
VRK2	4.903521744	6.66590174	0.442981776	6.41E-18	1.56E-16
ACAD8	11.48705991	6.567306922	-0.806635804	8.22E-14	1.01E-12
CTDSPL	10.56998865	8.293741392	-0.349878859	1.33E-08	6.48E-08
AL135999.1	1.262222458	0.80171757	-0.6548002	4.00E-09	2.16E-08
TBX5	2.330653893	1.676462839	-0.475314273	1.14E-06	3.92E-06
COMTD1	7.869937293	9.70331611	0.302125732	0.023424452	0.035191409
ANK3	2.121841238	1.473308861	-0.526256808	1.35E-05	3.83E-05
LDHD	6.450821417	3.71426679	-0.796405433	8.15E-12	7.06E-11
SORBS2	2.905768746	2.431216396	-0.257241582	9.66E-05	0.000234391
CCDC120	5.518243907	4.824823203	-0.193733147	0.0150578	0.023587642
ZNF692	9.528496698	7.211687804	-0.401911676	3.10E-05	8.26E-05
PLSCR4	6.08849657	5.16929556	-0.236118336	0.008434467	0.013948636
SPP1	247.8619301	331.0706305	0.417602334	0.000427156	0.000921534
SF3B4	47.7673935	55.80895626	0.224470509	6.46E-06	1.94E-05
B3GNT8	14.12439153	7.26546003	-0.959062665	2.30E-17	5.16E-16
C11orf98	4.832067185	5.300917367	0.133601538	0.012531811	0.01998784
RBKS	2.247360917	1.861888858	-0.271464877	4.07E-06	1.26E-05
NOMO1	9.46440707	11.16529955	0.238437926	0.000529289	0.001123387
MNX1-AS2	1.388274761	0.869674431	-0.674745805	7.13E-05	0.000177637
ABTB1	6.397553291	4.281078836	-0.579545857	6.88E-21	2.73E-19
PRMT2	11.11269027	9.363376093	-0.247107409	1.06E-12	1.08E-11
MEOX2	2.391274039	2.043389668	-0.226815124	2.32E-07	9.05E-07
MAP2K7	7.764192432	6.797747599	-0.191779079	3.22E-05	8.54E-05
HOXA5	3.361398357	3.209733487	-0.066608014	0.0057158	0.0098144
ETFA	14.35764727	16.21720331	0.175705685	0.003203374	0.005795948
MCM8	1.784971263	3.138979344	0.814394688	1.20E-17	2.82E-16
VPS26C	5.463043612	5.257735947	-0.055263251	0.01270989	0.020240788
TIMM8A	2.653358561	3.705181559	0.481724592	4.40E-15	6.78E-14
TIAL1	10.29651596	11.24294322	0.126863504	0.000480796	0.001028547
HSDL2	16.70333604	13.2422529	-0.334987682	1.37E-08	6.68E-08
DCUN1D3	3.682893181	3.230052453	-0.18928196	0.000399223	0.000866812
SRP68	15.35623237	17.16154004	0.160354726	4.57E-05	0.000118111
AP1S2	4.706634775	4.067313304	-0.210619782	0.018766158	0.028877428
PTPN12	20.61433436	23.7981535	0.207201762	4.60E-05	0.000118795
TRAV13-1	1.615519096	1.261567665	-0.356780215	0.000719245	0.001486828
LINC01270	1.139624809	1.323515493	0.215816149	0.00324813	0.005872206
S100A11	834.7749912	918.1982755	0.137418343	0.031118782	0.04538744
CBLL1	4.87125948	5.91767259	0.280735044	5.84E-09	3.05E-08
MAMDC4	2.008570705	1.458134784	-0.462045165	1.10E-07	4.58E-07
RIPK3	4.898344637	3.332739414	-0.555585764	1.97E-17	4.46E-16
LRCH4	4.060730198	3.173517293	-0.355656471	8.07E-09	4.10E-08
TSC22D2	3.290786923	4.478744048	0.444661605	1.93E-07	7.63E-07
ATP1B3	28.19303926	38.88393497	0.463835213	1.94E-11	1.56E-10
CAT	35.16548154	23.44131167	-0.585106674	1.78E-16	3.45E-15
AKR1B15	0.733189635	1.900690001	1.374264955	0.003545198	0.006370034
MTERF4	3.053312018	2.754497357	-0.148585947	9.30E-08	3.92E-07
IFT57	29.54307533	20.62351775	-0.518529579	3.62E-09	1.97E-08
ZSCAN22	1.458393298	1.347324907	-0.114282039	0.004778423	0.008364408
ELL	4.869836542	4.501505049	-0.113465911	0.00028576	0.000636736
BBS7	2.3174073	2.676083762	0.207611644	1.53E-06	5.14E-06
INO80E	8.397273238	6.589789493	-0.349688552	5.25E-12	4.72E-11
RPL39P40	1.536820905	1.254728358	-0.292573987	0.001027826	0.002059771
TNFSF15	3.913030589	2.806812309	-0.479353794	2.47E-07	9.59E-07
CRYBG3	1.959896299	2.34260363	0.257335549	0.020104664	0.030699228
EME1	1.053775107	1.927544319	0.871197027	7.21E-20	2.40E-18
AP005233.2	1.520178978	2.706500229	0.832187321	1.74E-06	5.77E-06
EMC4	15.4699215	17.03492493	0.139029713	0.005142096	0.00893268
LRRK2-DT	5.451671843	1.364957014	-1.997843206	4.36E-24	2.92E-22
HSD17B14	12.07170754	9.982268637	-0.274190125	0.005303801	0.009185228
SGCA	2.280448443	1.24310603	-0.875368199	9.62E-14	1.17E-12
SOCS6	4.666530313	5.371747366	0.203041189	0.00020949	0.000479203
DICER1-AS1	1.506784496	0.979757063	-0.620977121	4.40E-09	2.36E-08
SMIM15	23.03098308	25.77558031	0.162428914	0.000473128	0.001013268
UTP11	9.245040824	10.86741704	0.233257488	5.69E-09	2.99E-08
BIRC5	6.213403064	17.55105017	1.498101807	8.75E-37	5.37E-34
AC084824.1	1.641477402	1.515387666	-0.115307978	0.026471586	0.039292715
CD79B	5.567308451	2.874790826	-0.953523029	3.40E-06	1.07E-05
RXYLT1	2.246643859	2.848057868	0.342207015	6.39E-10	3.95E-09
LYSMD1	4.872895339	5.643548938	0.211823448	0.009077417	0.014886125
SLC25A14	2.995167772	2.738149256	-0.129435727	0.005374498	0.009287413
AC093162.1	4.00008332	3.409354984	-0.23053123	0.011509007	0.018500729
CD3D	13.26831483	10.26913301	-0.369670765	0.011579528	0.018596381
LPP	6.453658859	6.917155209	0.100061509	0.011889569	0.019039949
AC009120.2	1.727941196	1.020261155	-0.760115638	4.06E-13	4.41E-12
TMEM161B-AS1	1.312893012	0.963602615	-0.446239142	4.78E-10	3.02E-09
SECISBP2L	11.17130943	7.604613982	-0.554851377	9.69E-05	0.000235042
PCBD2	1.550440334	1.327890293	-0.223542047	8.97E-06	2.64E-05
PDE3A	2.218792161	3.208954149	0.532328642	0.000805169	0.001647302
IPMK	2.681841693	3.630420529	0.436912594	4.42E-13	4.76E-12
SNX29	3.372196738	2.737192209	-0.300991961	1.11E-06	3.84E-06
FAM24B	1.249719832	1.908091135	0.610525379	8.46E-10	5.12E-09
PGP	7.5524333	8.632624093	0.19285763	0.000159387	0.000371261
RPAIN	4.455027317	3.768454003	-0.241461494	3.29E-06	1.04E-05
RAB2A	30.01154317	34.60114555	0.205302299	0.000118629	0.000283513
C9orf152	10.63495257	7.162442635	-0.570290014	6.64E-09	3.44E-08
HHIP	2.453344871	0.615577347	-1.994738002	1.43E-11	1.17E-10
ABT1	12.84700694	13.9481523	0.118641738	0.015327492	0.023965624
SCRIB	19.62319852	22.63935973	0.206272942	0.012761179	0.020315279
ERCC8	1.579070634	1.813251017	0.199502952	0.000108019	0.000260275
UROD	21.00145679	19.72254402	-0.090643748	0.001055956	0.002107697
AGPAT3	10.12244455	9.19920289	-0.137976978	0.001520581	0.002941605
OXSR1	8.098536837	9.418627938	0.21785563	1.06E-05	3.08E-05
SAR1A	17.42603848	18.96888872	0.122390528	5.63E-05	0.000143227
AC025171.1	2.348551711	2.055570678	-0.192232382	0.006699384	0.011338904
FKBP15	6.116629022	5.405340458	-0.178351289	5.46E-06	1.66E-05
HNRNPL	29.25169859	34.03173502	0.218360304	1.05E-13	1.27E-12
C12orf4	3.547332088	4.22700422	0.252901156	3.04E-06	9.69E-06
DOCK5	3.527672579	3.917462206	0.151202693	0.033843961	0.048907856
MRPL2	11.42832029	13.23057248	0.211262113	7.43E-05	0.000184469
MMP25-AS1	1.396969077	1.113666704	-0.326982556	0.001218991	0.002409608
MRPL15	37.5546563	56.64495013	0.592955552	2.37E-18	6.20E-17
ZNF404	1.192724656	1.068623144	-0.158507863	0.033485079	0.048446268
CCDC6	15.44784958	17.05454452	0.142750203	0.020219878	0.030861197
KLHL25	1.291501567	1.50019647	0.216102058	0.013099045	0.020796756
AC060766.6	1.508565835	1.053198226	-0.518400662	1.25E-12	1.25E-11
TNFRSF13C	1.944681644	1.129228375	-0.784196711	0.001640833	0.003153903
AC073957.3	1.269378462	0.867742887	-0.54878273	0.00105062	0.002098908
KIF1C	18.31705633	15.30631434	-0.259060739	2.13E-05	5.84E-05
C9orf135	3.169873307	1.525020783	-1.055596276	1.83E-10	1.25E-09
ACKR3	10.02087771	16.14756892	0.688308102	0.000971038	0.001953505
GOPC	8.14263937	8.79587459	0.111330527	0.018161649	0.028007851
IPO5P1	2.453355467	2.255059646	-0.121590688	2.67E-05	7.20E-05
MST1L	2.629513043	1.375352051	-0.934994698	5.58E-11	4.16E-10
DYRK4	2.238028138	2.067268704	-0.114502252	0.001722996	0.003297748
FLVCR1-DT	1.195500809	1.041157498	-0.199426782	0.018874644	0.029021216
FERMT3	15.56116347	11.3761911	-0.451932326	6.55E-07	2.35E-06
CAPN9	5.307977339	2.402604106	-1.143563266	8.53E-06	2.52E-05
SFXN1	5.799308392	7.755345645	0.419310223	1.42E-15	2.39E-14
COPG2	9.314419493	11.49177407	0.303063771	9.98E-07	3.48E-06
SPI1	24.19813296	16.7086497	-0.534300592	1.22E-08	5.98E-08
LINC-PINT	3.111512129	2.050704693	-0.601496115	8.82E-09	4.46E-08
CTNNBIP1	19.13901437	14.83831922	-0.367188853	3.48E-10	2.26E-09
UBL4A	22.44463793	29.2435145	0.381745882	6.66E-11	4.91E-10
E2F2	0.971590216	1.951215429	1.005953204	8.51E-20	2.80E-18
DOCK4	2.840284103	2.458832254	-0.208061929	0.000703495	0.001457617
ZNF383	1.096519166	0.97759755	-0.165618454	9.31E-06	2.72E-05
HSPH1	12.86054321	15.26622589	0.247391862	9.66E-05	0.000234391
ZFP30	1.290825007	1.532064765	0.247183853	0.002188269	0.00409993
MED16	14.79398162	12.84212157	-0.204126827	1.09E-05	3.16E-05
CRYBG2	1.029888718	1.891776774	0.877253404	0.000274114	0.000612505
AF274858.1	1.170143616	0.948112601	-0.303555294	0.00105062	0.002098908
AC009237.15	2.847666419	1.745132556	-0.706443531	2.47E-07	9.59E-07
ATP6V0A2	1.783528996	1.979764728	0.150594323	0.001447365	0.002813267
HP	32.62102292	8.015468697	-2.024943234	6.55E-05	0.000164424
KMT2E	10.3558305	9.702866405	-0.093960343	0.012735511	0.020279199
ADPRH	3.838479538	3.093187256	-0.311440783	7.47E-06	2.22E-05
TPT1	494.7829062	403.7900853	-0.293190172	1.16E-05	3.34E-05
SOWAHB	3.752261985	4.606396534	0.295878048	0.014132443	0.022291308
TBC1D10A	3.723732128	2.986355345	-0.318363453	2.66E-12	2.51E-11
GTPBP1	8.668158952	8.177070207	-0.084141582	0.002919078	0.005338794
ALDH1L2	1.448311933	2.032112311	0.48860778	2.23E-07	8.74E-07
SLC20A1	12.86051678	17.53853379	0.447579528	7.25E-10	4.45E-09
CCNL2	23.97165214	16.04039528	-0.579619649	1.90E-10	1.29E-09
SPECC1L	5.399112718	4.902514639	-0.139200398	0.000780563	0.001600599
SLC22A15	1.83484273	1.285568804	-0.513249584	7.97E-10	4.85E-09
SLC12A4	6.837493652	5.579237881	-0.293399524	7.57E-06	2.25E-05
CTCF	13.67923856	15.16602922	0.148855482	8.79E-06	2.59E-05
INTS9	4.258146692	3.98694711	-0.094941184	0.003173849	0.005749461
CDC45	2.603502764	5.839982729	1.165510164	2.77E-27	2.81E-25
MGLL	25.78457092	16.67494752	-0.628825817	6.94E-14	8.67E-13
TM4SF4	24.13675101	15.78821598	-0.612383331	0.02324901	0.034964308
EFEMP1	35.22263514	24.28682637	-0.536328866	1.66E-06	5.55E-06
CSRNP2	7.96989993	8.82807015	0.147536484	0.001083014	0.002157878
CBFB	15.00626997	16.04226638	0.096312555	0.016067567	0.025001193
CICP14	2.89597533	2.102380742	-0.462025347	8.32E-07	2.94E-06
AC136475.3	20.3563925	11.57958519	-0.813898341	1.38E-05	3.91E-05
CCDC34	2.699702945	4.817397496	0.835453296	8.07E-19	2.25E-17
NARS2	6.922156899	8.177838273	0.24049789	0.000858759	0.001747149
NRGN	34.89349143	14.48610449	-1.268288273	2.67E-12	2.53E-11
MAGEA10	0.805992081	2.499188602	1.63262221	0.004784892	0.008374646
AC011462.4	1.550825352	0.984069045	-0.656204778	1.52E-08	7.32E-08
PLEKHA8	2.022868036	2.344137319	0.212654877	0.000394915	0.000857873
PTBP3	18.68431757	22.66894316	0.278889262	4.67E-07	1.73E-06
VIL1	3.129264802	5.057290604	0.692540935	0.003339134	0.006022617
H19	9.071192701	66.74642083	2.879326319	0.000628572	0.001313261
MYO5B	4.839758949	6.114018984	0.337185838	0.000988504	0.001985684
TMEM267	5.629106872	6.662669648	0.243194324	0.000299519	0.000664869
AL080243.1	2.408575169	1.948231245	-0.306015022	0.000231508	0.0005253
NR2C2	4.987558813	4.03480773	-0.305833927	1.77E-05	4.92E-05
YARS2	7.101064502	10.26813439	0.532066866	1.43E-16	2.80E-15
ZBED5-AS1	6.583081934	5.123626431	-0.361597863	2.62E-07	1.01E-06
HAL	1.476609806	3.029824212	1.036945448	0.028376854	0.041831076
CCDC65	1.829443488	1.222381504	-0.581710231	0.000191341	0.000440375
POLR2K	28.11528481	35.86352934	0.351162809	3.15E-08	1.44E-07
H2AC21	0.371154212	2.035482243	2.455279989	3.27E-05	8.67E-05
BRD8	7.843471493	7.063226489	-0.151164969	6.69E-05	0.000167621
DDB2	5.490390709	4.683239846	-0.229401893	2.04E-07	8.02E-07
PPCDC	3.247835053	3.009584318	-0.109914128	0.004110741	0.00728921
LINC02471	1.694058381	0.544748787	-1.63682061	3.95E-09	2.14E-08
LRP8	1.630677981	2.569535087	0.65603544	0.000495155	0.001056753
ARHGEF19	12.27940454	10.4795716	-0.228660862	0.002183043	0.004091841
CTHRC1	32.64039707	55.59373672	0.768263748	2.60E-13	2.93E-12
RERG	2.863195234	2.235491017	-0.357034299	8.50E-05	0.000208472
ALKBH2	4.631007	6.143720863	0.407786732	1.68E-07	6.73E-07
GPR87	4.603158892	9.19717645	0.998566777	0.000218485	0.000498261
LOXL1-AS1	1.383178851	1.241839599	-0.155508874	0.029801361	0.043678256
ACTR3B	1.177482365	1.437285565	0.287641277	0.00902064	0.014803804
CCL8	3.183082286	5.065300383	0.670223374	0.00180016	0.003430848
AL031058.1	1.269481869	2.755697867	1.11817793	4.47E-13	4.82E-12
CD79A	28.63238272	17.08571268	-0.744857306	0.001964098	0.003716018
PRR16	0.987901403	1.182943379	0.259942054	0.000192978	0.000443838
HTRA4	1.28618139	0.762474967	-0.754332241	3.07E-08	1.41E-07
ATPAF1	9.116995502	8.426795251	-0.113574392	0.001465358	0.002844964
PSMB1	55.85022502	65.18301877	0.222933075	1.73E-05	4.82E-05
ZSCAN2	1.526173348	1.73720578	0.18684982	0.005350838	0.009256004
AC060780.1	2.017747664	1.646551432	-0.293298188	1.90E-05	5.27E-05
DNM1	1.352070524	1.884757765	0.479208711	0.002317195	0.004316939
TRIAP1	17.00544626	21.01179327	0.30520243	1.70E-10	1.17E-09
PHYKPL	5.563173529	3.455761325	-0.686904528	6.60E-25	4.98E-23
DNTTIP2	8.207829634	10.66846801	0.378280329	2.16E-14	2.95E-13
ZZEF1	3.651830636	3.180950256	-0.199162046	0.003122777	0.005668351
PIGR	347.3410829	96.02498771	-1.854871281	4.41E-23	2.53E-21
INAFM2	18.33388475	14.21688285	-0.366907331	8.38E-10	5.08E-09
DDX49	13.54760755	15.24774411	0.170557713	0.017883122	0.027613013
CCNY	16.55690168	19.43639861	0.231328201	6.08E-07	2.20E-06
B3GNT9	7.455903247	5.87421163	-0.343987896	9.31E-07	3.27E-06
PTN	8.248188658	6.799608786	-0.278625588	1.94E-07	7.66E-07
SOX17	1.133587923	0.977847101	-0.21321549	9.08E-05	0.000221342
MAGOH	18.1133823	21.7701746	0.265297014	6.46E-08	2.81E-07
RNU6-762P	1.334821637	1.010862964	-0.401059543	3.31E-05	8.77E-05
TMEM131	6.567930965	7.167629291	0.12605706	0.015327492	0.023965624
CLDN12	10.26789624	13.0316842	0.343882925	3.42E-06	1.08E-05
GDF10	1.854162163	0.907421001	-1.030923471	3.16E-11	2.46E-10
HLA-DRB5	380.0309166	167.4211683	-1.18263484	2.64E-16	5.02E-15
CISH	12.85262307	7.880220487	-0.705754924	2.25E-18	5.92E-17
TRIM4	8.506130648	7.798467229	-0.12531242	0.000187573	0.000432587
CYB561D2	6.420737075	5.668678467	-0.179726482	1.46E-05	4.14E-05
SART3	7.149291467	8.506925586	0.250837564	4.76E-07	1.76E-06
NDUFAF1	8.530180132	7.051522432	-0.274641437	3.18E-09	1.74E-08
FGL2	13.90646399	9.253129718	-0.58774231	8.89E-05	0.000217146
PTER	6.121875063	7.066033863	0.206927061	0.002356088	0.004385149
KIAA1841	2.027788254	2.359047173	0.218297257	0.009642922	0.015723749
MINDY1	9.299290211	8.014324547	-0.214539669	4.39E-05	0.000113826
AL021068.1	1.735929731	1.246956872	-0.477296982	0.025103892	0.037468537
HNRNPDL	38.04663789	36.04260991	-0.078065488	0.022648194	0.034158222
MTARC2	8.23880253	5.159824659	-0.675112623	9.20E-13	9.44E-12
FKBP14	4.284852115	4.990981405	0.220078116	0.00459002	0.008068086
MAGEF1	28.76676863	34.10324589	0.245505886	0.000393311	0.000855489
HHLA2	10.72487683	8.291261779	-0.371297503	1.79E-07	7.12E-07
STAC	1.80444399	1.607810035	-0.166457402	0.000333461	0.000734419
CARS2	4.393683811	3.769668577	-0.220993361	1.75E-07	7.00E-07
PLAC9	4.161482181	2.313963192	-0.846731544	3.95E-22	1.90E-20
WDR45B	40.70402938	50.5305767	0.311985028	7.08E-08	3.04E-07
WWOX	2.077011596	1.905763314	-0.124140316	0.004398472	0.007755623
PACC1	3.802615706	5.566191392	0.549698369	2.37E-16	4.54E-15
RNF8	2.953512026	3.295815894	0.158204169	0.001472612	0.002858227
PLEKHG3	2.759977961	3.475677995	0.332637683	0.002219869	0.004152222
TNRC6C	1.962223599	1.677634629	-0.226060903	6.20E-07	2.24E-06
QSER1	3.485893661	4.446691665	0.351203811	2.42E-07	9.39E-07
CEP55	4.194136594	11.47193508	1.451663012	7.31E-40	4.93E-36
ARHGEF26	3.436120675	2.722734771	-0.335724252	0.01619392	0.025183289
ELF2	4.136035912	3.908231238	-0.081732883	0.01160312	0.018629837
ECEL1	1.16459072	2.082450464	0.83845915	0.012059533	0.01930299
S100A8	36.70180873	91.61679728	1.319760967	0.003884132	0.006929242
CNOT10	5.339222617	5.85301778	0.132550958	0.005029335	0.008754816
CT83	6.225626592	9.874955155	0.665555149	0.0096809	0.01577996
SNX25	10.11507584	6.208473409	-0.704196662	2.13E-13	2.43E-12
AL604028.1	3.354958471	2.825744075	-0.2476641	1.98E-07	7.83E-07
SMNDC1	5.882844361	7.601384176	0.369748282	8.50E-25	6.24E-23
ATP5F1C	56.68036154	68.11551665	0.26513452	1.54E-07	6.23E-07
USP16	8.528988198	8.019735833	-0.088819888	0.012607858	0.020090148
PRPS1P2	1.072402882	0.958935194	-0.161341776	0.005567203	0.00958729
SLC16A7	2.296377723	1.42026872	-0.693196047	1.77E-08	8.41E-08
RBIS	12.30800288	14.24044192	0.210397231	0.017814078	0.027515843
MCEMP1	6.955216402	3.513314871	-0.985262523	0.000703495	0.001457617
SMIM19	6.329552436	6.285392442	-0.010100665	0.018622359	0.028679028
BOK	22.54657681	16.15501239	-0.480926553	2.33E-12	2.23E-11
C15orf48	36.60372815	62.02925069	0.760958101	1.28E-05	3.65E-05
TRNP1	11.53971863	16.89867806	0.550302345	0.000876595	0.001781288
AL513477.2	1.222110462	0.820493921	-0.574810141	1.75E-07	7.00E-07
MSL1	11.74663878	13.06157449	0.153080817	0.000980983	0.001972043
CHPF	47.20369851	53.60272164	0.183406352	0.019574543	0.029954109
MAGIX	2.339700517	1.730735206	-0.434938859	6.53E-08	2.84E-07
IFNAR1	16.44622783	15.12222242	-0.121086541	0.001340277	0.002625528
CHAF1A	3.736275712	5.622788402	0.589684836	7.49E-15	1.11E-13
TRMT5	3.668761229	4.181160088	0.188610268	0.00266425	0.004913996
RND3	8.182304363	12.95230535	0.662629794	3.41E-08	1.55E-07
AC115618.3	10.74862489	9.192068215	-0.225690694	0.000144525	0.000339572
SAA2	3.085951028	3.826111135	0.310163612	0.030895748	0.04510119
DCPS	5.883025824	6.775772053	0.203826972	0.029055234	0.042705216
DSTNP1	1.718321054	1.239431876	-0.47132064	2.86E-10	1.88E-09
XPNPEP1	7.320050952	8.830977819	0.2707195	1.12E-09	6.67E-09
PAX9	1.654416612	3.751666455	1.181208993	8.45E-06	2.49E-05
CHST11	5.926356804	8.319259022	0.489309548	0.000597891	0.001254596
GDPD5	1.874176063	1.614307493	-0.215341079	0.000750788	0.001544703
MORF4L1P1	7.278273938	7.964072921	0.129910079	0.002811956	0.005163155
LIG1	4.840223463	6.014560804	0.313385737	1.54E-05	4.35E-05
ASMTL-AS1	4.088869192	2.387295309	-0.776324871	4.27E-08	1.91E-07
KIF2C	3.83601234	10.5231583	1.455888497	3.20E-37	2.18E-34
ZNF844	1.89914741	1.591844337	-0.254652626	2.55E-06	8.27E-06
JAM2	2.333721126	1.543631888	-0.596303421	3.28E-11	2.54E-10
REV3L	2.257344644	2.024014107	-0.157407356	0.006443663	0.0109445
KNOP1	2.441086196	3.079533612	0.335188636	5.29E-11	3.96E-10
RECQL5	4.451979907	4.061809641	-0.132324453	0.00962291	0.01569491
QPCTL	7.221991868	7.031358163	-0.038593412	0.013284231	0.021061051
SLC39A7	82.1247707	96.46116564	0.232130806	0.000102753	0.000248162
MRPL45	21.75906168	26.71800603	0.296195999	1.44E-08	6.96E-08
STRBP	4.372544811	5.064817859	0.212037219	0.006360395	0.010816676
TTLL1	4.364836219	3.636262205	-0.263471287	1.84E-08	8.72E-08
SYNJ1	2.387736882	1.992467077	-0.261087982	1.24E-05	3.56E-05
PSMG3	20.93256829	25.40935703	0.279610538	0.000127966	0.000303677
CHD1L	18.92913641	22.0428706	0.219703522	0.001034761	0.00207213
PARP1	25.72496751	32.51580162	0.337971737	2.23E-07	8.74E-07
C2CD3	2.676963163	3.18563213	0.250982391	0.000552272	0.001167763
TRBV19	2.013183597	1.216163948	-0.72714102	3.44E-06	1.08E-05
ALDH2	29.62540608	18.58848887	-0.672425437	4.83E-18	1.19E-16
AL691482.3	4.847119747	2.667127986	-0.861840668	5.13E-09	2.71E-08
KDELR1	108.420627	116.1434044	0.099267972	0.025279283	0.037692818
AGBL5-IT1	1.14598369	0.904618688	-0.341204806	5.23E-05	0.000133881
FBXO2	11.28241411	9.171496559	-0.298846726	0.004789092	0.008378739
RAD18	2.111485582	2.5746959	0.286143648	5.05E-09	2.67E-08
UPK3A	2.180406828	1.310721752	-0.734235889	0.001773754	0.003386736
MRC1	20.4225732	14.21740594	-0.522506394	1.12E-05	3.24E-05
MPHOSPH9	1.400930005	1.898395359	0.438395603	5.15E-09	2.72E-08
CAMK2D	11.46914452	8.557633894	-0.42247392	6.43E-08	2.80E-07
MDH2	53.66105445	67.52456106	0.331536952	3.27E-11	2.53E-10
EIF4A3	16.77125002	24.09636792	0.522825481	1.63E-25	1.28E-23
ZRANB1	2.494989588	2.929557729	0.231649085	0.000128338	0.000304401
LMO7	18.74801363	15.7454602	-0.251801824	0.001130489	0.002244853
AC068587.2	1.737479958	0.576173027	-1.592422306	5.72E-21	2.31E-19
EIF3E	53.60762013	60.64590775	0.17797221	0.02565566	0.03819076
TAGAP	4.236060274	2.976352992	-0.509177479	3.28E-06	1.04E-05
ATP1A1	145.7728993	122.340503	-0.25282042	1.10E-05	3.19E-05
AMMECR1	3.179844322	3.93602351	0.307782702	7.76E-07	2.76E-06
ZBED3	2.970421634	2.511634964	-0.242040927	1.60E-05	4.51E-05
PEX11G	3.100724134	2.219579272	-0.482318942	2.81E-13	3.15E-12
DDX54	14.57866037	17.44043619	0.258577965	9.03E-06	2.65E-05
TEFM	2.1903805	2.434237181	0.152288237	0.023424452	0.035191409
ARHGAP21	5.924827947	7.291060291	0.299355372	1.90E-05	5.26E-05
MTOR	5.865032542	6.827134692	0.219141102	8.84E-05	0.000216057
MTERF2	2.921036514	2.625926459	-0.153653879	0.000894773	0.001816042
TSC22D4	18.11951258	17.44633632	-0.05462004	0.004310291	0.007611071
KIAA0895L	5.070938733	3.611445431	-0.489676472	1.01E-07	4.23E-07
CXCL17	288.6136342	179.0783841	-0.688548249	1.60E-14	2.23E-13
DUSP11	6.808943877	7.88839789	0.212301281	1.04E-06	3.61E-06
MELK	3.178008504	8.080886923	1.346390661	7.49E-33	1.68E-30
TMEM135	4.887592524	5.84110322	0.257116866	0.000586943	0.001234501
RNASE6	18.48744238	14.20905238	-0.379735308	1.32E-06	4.50E-06
POLR3B	2.490444658	2.786034084	0.161809555	0.002633092	0.004861178
TYMS	6.714101048	14.4500925	1.105812573	1.28E-30	2.01E-28
PPP1R12B	3.876659261	2.677784649	-0.533773993	1.99E-09	1.13E-08
EEF1AKMT2	2.359767741	2.685677308	0.186641101	0.003805372	0.006797716
DENND3	3.767097004	2.663254028	-0.50026314	7.84E-12	6.82E-11
ATP13A3	8.771131744	12.92129043	0.558915246	6.72E-14	8.43E-13
CLEC7A	6.881670498	5.852273561	-0.233761607	0.00127512	0.002505521
ACSL3	13.85952145	18.5471769	0.420322164	6.81E-10	4.20E-09
SSR1	18.53854939	23.72678006	0.355987967	4.33E-12	3.95E-11
ARHGAP33	2.289020823	2.039506302	-0.166510622	0.011003397	0.017757723
TMOD2	1.094810367	1.031923531	-0.085344936	0.030951418	0.045172611
NUP205	7.823616251	11.71569371	0.582534869	5.69E-21	2.31E-19
NPEPPS	10.66009145	12.96386722	0.282276335	1.97E-06	6.47E-06
IL22RA1	1.392249089	1.518012809	0.124766615	4.16E-06	1.29E-05
AC145098.1	1.41766255	1.070866756	-0.404735183	6.49E-05	0.000163154
FANK1	2.406082686	1.67078909	-0.526156595	2.12E-06	6.94E-06
SPRN	1.200113956	1.087787321	-0.141774886	0.011071161	0.017858546
VAMP7	18.25701163	20.48627743	0.166207216	0.000303682	0.000673115
AC129510.1	1.32592948	0.953592482	-0.475559281	2.32E-06	7.56E-06
SLC43A2	6.361588652	5.405859863	-0.234862975	0.000144525	0.000339572
NOB1	20.62711516	22.28600703	0.111596088	0.013391087	0.021213027
IL1A	0.523635698	1.719228691	1.715126105	0.018856487	0.028999903
FGGY	2.142238715	1.824165311	-0.231882776	3.75E-09	2.04E-08
GALNT14	3.941539457	6.417671194	0.703290659	3.17E-06	1.01E-05
UQCC2	8.678730357	11.28819893	0.379259411	0.000520902	0.001106805
YDJC	12.44697987	15.63815094	0.329274208	1.07E-06	3.72E-06
CD84	3.693426664	2.768085691	-0.416071327	0.000249343	0.000562836
AC090152.1	1.865007753	1.586245557	-0.233565505	1.81E-06	6.01E-06
AC026436.1	1.56806544	1.293728769	-0.277450581	0.003892969	0.006942264
VARS1	20.53364126	26.26462627	0.355131571	7.09E-10	4.36E-09
RABEPK	5.891858996	6.454715286	0.131630556	0.011025944	0.017787733
RHCG	0.203130385	2.272854978	3.484027671	0.007418763	0.012431814
BIN2	4.381909918	3.385351146	-0.372254341	9.98E-06	2.90E-05
TTC19	8.941607079	7.328058137	-0.287103202	2.51E-07	9.73E-07
POLR2L	86.50123315	72.58222639	-0.253104389	1.23E-06	4.23E-06
PATL1	12.47088598	16.79562414	0.429521445	2.64E-14	3.56E-13
MTIF2	10.08414364	12.94716503	0.360547659	2.19E-14	2.98E-13
TOR1B	10.8402298	11.88974727	0.133322709	0.015147229	0.023711226
IER2	34.77066874	27.76802086	-0.32444646	1.45E-06	4.89E-06
ZNF608	3.526729282	2.569352751	-0.456925862	6.74E-09	3.48E-08
NID1	13.28921651	18.1818069	0.452239531	4.72E-05	0.000121611
RANBP1	11.60078668	17.75536748	0.614032578	2.11E-21	9.09E-20
S1PR4	4.895615247	2.689820368	-0.86398035	1.63E-19	5.13E-18
ZBTB48	5.950236383	4.477418063	-0.410279952	5.42E-13	5.76E-12
GTF2F2	6.320575564	7.184485925	0.184828992	0.002517711	0.004664104
RPL11	390.2692286	344.7833096	-0.178779778	0.000811432	0.00165911
SLC35F5	10.11266081	11.20243075	0.147649164	0.005616343	0.009659595
UCK2	2.969195353	6.593522194	1.150977329	7.21E-23	4.06E-21
FOSB	25.36428142	13.30151183	-0.931208059	7.19E-05	0.000179041
RECQL4	4.880903653	7.967627373	0.707001904	3.85E-13	4.20E-12
AKR1B1	21.72701219	34.21406051	0.655099538	0.019462548	0.029806372
SLC5A1	2.559727856	1.848693448	-0.46948442	0.000312969	0.000691683
RAC1	109.6709743	131.1948604	0.258529454	1.69E-08	8.07E-08
PPFIA1	6.346967211	7.063816793	0.154380536	0.000128338	0.000304401
MOCS1	2.980803049	2.290902411	-0.379785051	3.51E-10	2.27E-09
STRAP	40.83611749	66.62015383	0.706112977	2.41E-27	2.48E-25
COL9A2	9.283690819	6.899786327	-0.428146791	1.22E-05	3.49E-05
EEF1A1	779.4366956	713.0229859	-0.128483269	0.015117368	0.02366997
TMSB4XP8	47.80028906	31.58676663	-0.597699079	0.000946582	0.00190914
IGHD	77.15408955	46.66797723	-0.725309692	0.001327005	0.002601793
COX7A2L	17.06961418	20.94509693	0.295182111	3.24E-08	1.48E-07
PGM2L1	4.634413695	6.331085289	0.450065998	3.12E-09	1.72E-08
ITGB3BP	2.279621514	2.657359586	0.221199149	0.000128525	0.00030479
PCBP2P2	4.305206427	5.764926885	0.421219897	3.80E-09	2.06E-08
UBE2D1	7.933006828	10.28424257	0.374495848	8.82E-14	1.08E-12
FAM162A	11.09718096	13.87770196	0.322575456	5.17E-07	1.90E-06
TPSB2	14.47179448	6.592623868	-1.134319147	1.89E-12	1.83E-11
PIGA	9.298582427	7.236963943	-0.36162621	0.002401269	0.004464931
AL357033.4	4.199945124	2.539756192	-0.725680468	7.04E-15	1.05E-13
SMIM10L2A	2.432846741	1.978961887	-0.297901612	0.000934569	0.001887731
BCL2L15	4.011715607	2.888725226	-0.473786354	0.00020193	0.000462616
PUS7	4.72291441	6.616588396	0.486410145	5.34E-14	6.83E-13
HNRNPF	73.68289388	90.14359793	0.29089531	6.72E-14	8.43E-13
CFAP73	2.001548989	0.641728008	-1.641083071	2.66E-12	2.51E-11
LUCAT1	1.364034378	2.392071512	0.810380514	6.84E-09	3.53E-08
MCC	1.43899648	1.133674483	-0.34405661	5.84E-07	2.12E-06
HMGA1	72.28772137	179.4196488	1.311515373	3.33E-34	1.05E-31
LINC02038	2.246499209	0.895229149	-1.327349637	2.49E-13	2.81E-12
ENDOV	2.944155649	2.493366769	-0.239758829	0.000483377	0.001033414
CYRIB	10.05428838	12.18916567	0.277788405	4.05E-07	1.51E-06
PPP1R16B	3.405551344	2.304690148	-0.563315581	0.000124296	0.000295904
CES3	2.311698285	1.122265455	-1.04253915	4.53E-07	1.68E-06
CCNB2	4.42923903	11.43047793	1.367754965	3.23E-37	2.18E-34
EIF6	77.70265093	92.62898353	0.253499863	1.64E-06	5.48E-06
HNRNPA1L2	1.309833862	1.151631716	-0.185704406	2.15E-05	5.90E-05
ZFX	4.084193806	3.613174159	-0.176784532	0.000932183	0.001883758
ERGIC1	20.6993676	19.51943563	-0.084675351	0.015028094	0.023543839
LILRB5	1.317451661	0.89826846	-0.552531445	0.001119149	0.002224951
SHPK	1.565559118	1.367423948	-0.195217391	0.019020145	0.02920835
NIPAL2	6.866380185	5.990951414	-0.196764607	0.000122498	0.000292191
TRIM6	1.651117089	2.266966659	0.457320741	0.00084343	0.001718291
AC022306.2	1.246613282	0.918637154	-0.44044695	5.04E-08	2.23E-07
DUOXA1	5.508986971	2.310189345	-1.25377595	9.10E-13	9.35E-12
ARHGEF7	4.785684674	4.467614128	-0.099220757	0.00277272	0.005098738
AL442663.4	1.13590493	0.955716533	-0.249187412	0.001839909	0.003498703
HTR2B	1.988309422	1.755606951	-0.1795724	0.000660712	0.001374456
GABARAP	27.33000426	25.4259599	-0.104183444	0.000559643	0.001182052
WDCP	2.616889995	3.11187672	0.249931628	0.000533529	0.001130787
STUB1	17.97034575	16.79806674	-0.097322962	0.019875954	0.03036373
ZNF354A	4.276324784	3.834607621	-0.157292468	0.000403574	0.000875134
UBE2N	12.50920933	16.15432963	0.368930279	7.12E-15	1.06E-13
SRSF9	19.82174496	26.25249388	0.405370507	6.36E-19	1.84E-17
FBXO44	7.14656396	5.084104345	-0.491256126	4.42E-13	4.76E-12
AC027288.2	1.676898481	0.801284522	-1.065408838	2.29E-05	6.26E-05
NAGA	19.29338424	18.46966438	-0.062948577	0.027210042	0.040269312
HMGCL	9.529667877	8.202465877	-0.216368248	6.22E-07	2.25E-06
LINC00857	1.669123255	2.534189049	0.60243366	3.70E-09	2.01E-08
NFYB	5.82275626	6.672286771	0.196479067	9.34E-06	2.73E-05
CLK4	2.864844513	1.751947479	-0.709497315	1.08E-23	6.74E-22
PRKAG1	11.69740327	13.05281544	0.158172725	0.000329821	0.000726877
RNU7-75P	1.19402637	1.331380427	0.157088165	0.001121217	0.002228735
SNRPB	116.7884267	168.6729896	0.530331652	3.72E-14	4.88E-13
CKS2	37.04813905	63.3000535	0.772805642	8.98E-15	1.31E-13
LIMCH1	14.7738106	13.77423089	-0.101070222	0.027611106	0.04080919
MGST2	12.12357755	10.53517138	-0.202601703	6.31E-05	0.000158952
GOLPH3L	20.46732057	17.52863456	-0.22360863	2.78E-05	7.47E-05
MAP4K4	9.386562026	14.20406541	0.597635159	7.53E-12	6.55E-11
ARFGEF3	5.217287585	4.588697703	-0.185215192	0.002689417	0.004956353
PHACTR1	1.782945026	0.96958112	-0.878828709	1.95E-18	5.16E-17
NOP9	7.642326912	8.503380762	0.154024568	0.006374205	0.010837433
GGTA1	2.327133034	1.591847668	-0.547851403	1.33E-11	1.10E-10
CCDC174	5.449392542	4.873128075	-0.161247278	6.35E-08	2.77E-07
COL4A4	3.906472647	2.764400276	-0.498899984	1.70E-08	8.09E-08
CHST7	1.999479068	1.625588104	-0.298662428	4.05E-06	1.26E-05
AC078925.4	4.751486456	4.09847815	-0.21329061	0.000603366	0.001265298
KCTD9	5.592966088	6.343811185	0.181736249	0.026617877	0.03947948
ZBTB7A	8.764026084	8.060353965	-0.120750583	0.006485663	0.011006147
SRSF5	34.83411291	27.06979894	-0.363816652	9.72E-14	1.18E-12
CXCL16	58.74753722	45.36651633	-0.372900493	8.12E-10	4.94E-09
SPTLC1	14.01713079	16.13367425	0.202883962	5.41E-05	0.000138136
AASS	3.786275072	2.426186237	-0.642088929	2.55E-07	9.85E-07
YWHAE	105.7681419	126.1359156	0.254073981	8.08E-07	2.86E-06
ASB16-AS1	5.020757533	4.16093598	-0.270996963	3.01E-07	1.15E-06
GAPDH	569.0888029	1013.464691	0.832570127	3.37E-27	3.29E-25
ZNF189	6.974002573	5.999147075	-0.217229495	3.62E-06	1.13E-05
N6AMT1	2.362554346	1.960108791	-0.269413787	1.45E-09	8.49E-09
COL1A2	156.6565631	217.0780963	0.470608949	6.43E-05	0.000161803
PCED1A	14.98121286	11.63339459	-0.364882296	1.09E-06	3.77E-06
UBE2C	19.03204043	49.32864289	1.373995355	2.56E-27	2.62E-25
UMPS	3.752087837	4.8730297	0.377125414	3.12E-14	4.17E-13
ACADSB	8.157867225	5.538684127	-0.558648763	8.57E-10	5.18E-09
RPP38	7.108693383	7.620520661	0.100305162	0.003937458	0.007016033
MRPL36	14.36143874	16.37376233	0.189185573	0.000119324	0.000285073
HLA-B	901.4351333	714.1743611	-0.335947338	0.000131356	0.000310957
DCP2	3.62592063	3.426469419	-0.081624534	0.028949968	0.042582942
STARD7	37.48604617	42.12178921	0.168213053	1.87E-05	5.20E-05
AC091849.2	8.663568228	4.720468133	-0.876031404	1.75E-10	1.20E-09
STK10	5.141640879	4.480200604	-0.198665517	0.006815938	0.011514526
PFDN4	9.056785921	13.40903911	0.566134796	2.68E-17	5.96E-16
CPXM1	6.110982022	7.928000983	0.375552905	0.000101849	0.000246112
SCARA5	1.363558348	1.064520833	-0.357172251	3.46E-09	1.89E-08
ZSWIM7	6.960722079	5.559265987	-0.324342563	2.84E-09	1.57E-08
CDC14A	1.596076464	1.411277995	-0.17752757	0.015267196	0.023887943
UPK1B	2.168030614	11.10664379	2.356965894	0.02974713	0.043608819
DBF4	2.350700634	4.391937863	0.901766822	6.23E-28	6.73E-26
PNISR	8.293214727	6.188805458	-0.422270475	1.85E-08	8.75E-08
PIGK	6.674229812	7.431552141	0.155062198	0.022059988	0.033382945
IVL	5.29619256	4.003130925	-0.403826776	0.000992993	0.001994109
TMEM161B	1.935181457	1.78775802	-0.114317375	0.00137741	0.002690851
MRPS7	19.08692812	22.63785648	0.246152427	4.38E-07	1.63E-06
EMCN	3.275252342	1.756108691	-0.899223923	5.46E-14	6.95E-13
RNU4-2	111.3268008	101.9791039	-0.126527383	0.019689138	0.030102178
H2AW	11.54506056	12.32603336	0.09443286	0.005893677	0.010097997
GABBR1	3.632338859	2.30406227	-0.65671909	3.90E-08	1.76E-07
HDAC7	11.3630619	10.15579503	-0.162048454	0.001782743	0.003401494
AC007490.1	1.97516357	1.604923917	-0.299467226	0.000498296	0.001062785
SPR	32.24980375	30.29173941	-0.090365958	0.021162509	0.032165394
SGF29	7.569581137	5.298410242	-0.514653919	1.15E-22	6.06E-21
U2SURP	8.513812471	10.64051682	0.321691007	1.93E-07	7.63E-07
PRG4	9.645563754	1.068146082	-3.174756595	4.20E-11	3.19E-10
PPRC1	9.72051074	10.87053681	0.161319161	0.000280269	0.000625326
MIF	39.42529075	52.26331159	0.406677148	1.91E-06	6.31E-06
TP73-AS1	4.365159819	3.381484548	-0.368377714	1.14E-09	6.77E-09
ADRB1	1.607166449	1.044566829	-0.621614557	9.12E-06	2.68E-05
TMEM243	12.94505137	6.951737991	-0.896955076	3.37E-27	3.29E-25
NFS1	4.218583357	4.576006833	0.117330598	0.006050097	0.010339762
LRRC3	1.267016909	1.012522659	-0.323481584	5.22E-06	1.60E-05
PTP4A1	55.3782393	72.92235004	0.39704187	0.001835464	0.003490742
MAU2	5.72777337	5.01187048	-0.192625279	2.64E-08	1.22E-07
GGTLC1	20.28563491	7.075870811	-1.519478845	3.10E-22	1.51E-20
B4GALNT4	2.970602875	4.163236255	0.486949679	0.00498486	0.008682993
NOL3	15.69891778	13.87101931	-0.178591301	0.016449248	0.025550926
DYNLRB1	41.22587899	43.50752137	0.077714574	0.015509641	0.024222378
TIMM50	8.579471419	10.42858815	0.281583185	3.01E-07	1.15E-06
ZBED6CL	4.940744635	6.776963065	0.455910418	0.005579452	0.009604709
FBLN7	1.037422149	1.49197497	0.524220256	0.018267071	0.028160779
H2AC20	2.457628709	4.668298036	0.925629695	0.002021719	0.003813281
NSMCE3	11.13300404	10.72104068	-0.054397978	0.034632836	0.049956968
NSUN4	3.757745405	3.523614753	-0.092811126	0.005315525	0.009203171
HMGN4	38.57229355	45.218978	0.229363453	0.000186509	0.000430281
GNAS	84.16547044	94.49076251	0.16694482	0.026036875	0.038728346
IPO9	8.620518665	10.64434251	0.30424026	1.01E-08	5.08E-08
PECAM1	27.75766782	21.68709991	-0.356049216	8.37E-06	2.47E-05
TAMALIN	3.861171423	2.743818939	-0.492853323	5.96E-08	2.61E-07
CH17-340M24.3	11.55177219	8.201807253	-0.494100452	6.02E-10	3.74E-09
SMPD2	7.180343233	6.012450727	-0.256099643	4.98E-05	0.000128022
BNIP3	15.82424293	20.99578781	0.407963443	1.60E-06	5.36E-06
ACVRL1	7.54087609	5.670812655	-0.411176649	0.000178711	0.000413066
COL1A1	292.9225448	394.3472405	0.428947313	3.55E-05	9.34E-05
CXCR3	4.403095896	3.484406727	-0.337605229	0.00135704	0.002653744
DAPK1	12.57400796	8.839129352	-0.508468404	1.08E-12	1.09E-11
PTPN18	15.86735224	12.58902537	-0.333894812	7.02E-17	1.44E-15
DTD2	5.894017586	7.079906009	0.264478843	2.86E-05	7.66E-05
AC060766.1	2.792882293	2.002852033	-0.47969893	6.23E-11	4.61E-10
AC005332.3	10.38834422	7.641328754	-0.443070287	1.99E-07	7.86E-07
AQP3	246.2240822	139.892435	-0.815653926	3.53E-09	1.92E-08
TXNL1	5.532343106	6.332824361	0.194958435	0.011253681	0.01812914
NELL1	2.270322245	1.550102277	-0.550533676	4.02E-06	1.25E-05
RPL10P6	17.34431972	11.20570759	-0.630229505	0.003130027	0.005677694
TIMELESS	6.278161485	11.51284545	0.874830403	6.66E-26	5.66E-24
CTNS	7.120913498	6.476183132	-0.136918545	0.000290547	0.000646655
C20orf96	7.823873317	6.476031865	-0.272772926	0.000756657	0.001555594
RFX5-AS1	1.196929809	0.912236719	-0.391858404	2.03E-06	6.67E-06
TOP1	44.7180396	54.05941203	0.273688877	5.47E-06	1.67E-05
ZNF830	7.015567273	6.725881974	-0.060836301	0.021688912	0.032854541
FSCN1	21.32295665	47.16320478	1.145254257	7.90E-11	5.76E-10
UBXN6	20.71899774	18.35925888	-0.174446394	6.53E-08	2.84E-07
BCL11B	1.192026865	0.845026608	-0.496348077	2.50E-06	8.10E-06
WDFY1	11.1435294	12.42729556	0.157306131	0.004940741	0.008615034
MAP3K20	4.033743257	5.0031163	0.310707728	6.12E-06	1.85E-05
NUDT1	6.438258339	8.968641581	0.478219019	8.60E-13	8.86E-12
UTRN	8.651014771	7.059374975	-0.293328917	9.63E-05	0.000233784
H2AX	23.24837135	36.19393113	0.638618159	7.28E-19	2.06E-17
DYNC1I2	15.89990405	19.34562956	0.282989619	1.30E-12	1.29E-11
PACRGL	2.720846644	3.091132965	0.184080069	0.005187837	0.008997092
SSX2IP	1.763307636	2.94145673	0.738246617	4.74E-18	1.17E-16
AC026785.3	1.140482031	2.743961753	1.266616656	4.61E-05	0.000118981
TMEM223	8.842918661	10.0474031	0.184228139	0.001543202	0.002982376
LDHB	152.5070082	209.5845961	0.458657146	4.67E-07	1.73E-06
CCDC146	2.286497713	1.266630067	-0.852144244	2.98E-12	2.79E-11
NUDT21	14.61653169	16.88600089	0.208226676	6.98E-05	0.000174384
KRT17	26.93473628	76.1113616	1.49864389	0.004864382	0.008502751
LINC01089	1.90714147	1.431088177	-0.414299299	2.00E-05	5.51E-05
NOP56	15.83744391	21.8014795	0.461086533	5.95E-12	5.29E-11
GPR180	2.318111821	3.025201204	0.384080937	4.63E-08	2.06E-07
RIC8B	1.593013192	1.83410028	0.203314307	0.008982966	0.014750941
DDX56	19.82111315	23.21706682	0.228147732	4.80E-05	0.000123611
TLE6	1.849117921	1.611774839	-0.198187013	0.000934569	0.001887731
S100A1	1.193146944	0.91750726	-0.378980252	1.86E-07	7.37E-07
NELFCD	14.22301516	16.15460556	0.183718188	0.003166507	0.00573847
YWHAZP10	1.344600646	2.017908782	0.585683212	1.08E-10	7.71E-10
ZNF417	1.719246648	1.561725659	-0.138635489	0.003892974	0.006942264
SEZ6L2	29.26110858	24.43190937	-0.260217812	0.003553206	0.006381875
CXXC1	10.45448737	10.13635133	-0.044583888	0.020374388	0.031082975
UQCRHL	1.041288659	1.207582389	0.213751565	0.020923331	0.031844876
DND1P1	1.202257784	1.038325607	-0.21148734	0.012293666	0.019647458
SLC11A1	4.566123978	3.304390985	-0.466585631	0.029002559	0.042632436
CNRIP1	2.308579881	1.943982513	-0.247990412	6.62E-06	1.99E-05
PSMG1	8.569277419	10.74949881	0.327023934	4.19E-06	1.30E-05
ZNF510	1.941805211	1.803144982	-0.106883084	0.009346613	0.015292296
COX7A2	44.77297767	55.83694617	0.318591771	0.000297868	0.000661315
CFD	24.89052136	14.58008758	-0.771597064	9.38E-12	7.99E-11
UBXN10	5.138435566	3.715001477	-0.467966403	5.03E-05	0.00012908
DET1	2.248877756	1.914198097	-0.232465102	8.38E-07	2.96E-06
SSC4D	1.054400476	1.135403621	0.106782321	0.009523408	0.015551406
ITGA11	3.669862402	5.426533231	0.564304848	0.000212467	0.000485604
SLA	5.034284484	4.033894978	-0.31961322	0.000160304	0.000373333
ASGR1	1.072481419	0.929870591	-0.205850795	0.000124658	0.000296662
DHPS	14.76348327	13.72212755	-0.105528966	0.000192431	0.000442656
B3GNT7	35.76521495	22.07921604	-0.695868164	4.26E-05	0.000110646
ATP6V0C	27.32141879	24.96549307	-0.130097004	0.020686513	0.031516415
DNAJC13	5.828003339	6.798200753	0.222151262	5.98E-05	0.000151313
FLAD1	13.27357708	16.08911517	0.277527773	1.26E-06	4.31E-06
PFKP	27.24367472	47.23759926	0.794014333	1.33E-16	2.62E-15
CHIC2	9.511378242	10.67677993	0.166750288	0.000252145	0.000568209
PSMB5	60.44646374	82.49615947	0.448669017	3.40E-15	5.33E-14
TCF21	2.035483478	0.818095911	-1.315029617	5.50E-16	9.86E-15
GABRE	3.488285807	2.662540969	-0.389714526	8.98E-08	3.79E-07
VBP1	22.38810035	29.94053715	0.419367985	2.57E-11	2.03E-10
ROM1	1.820145675	1.256804524	-0.534293642	2.21E-15	3.61E-14
ACTR1B	28.04094035	24.58554039	-0.189724665	4.38E-07	1.63E-06
ALOX15	3.238883042	1.56647061	-1.04797867	8.71E-06	2.56E-05
CENATAC	5.711432913	3.844263227	-0.571145617	1.23E-08	6.05E-08
IGKV2D-30	2.563741815	1.093815952	-1.228880974	0.017336091	0.026840775
ZNF823	2.299255628	2.077383044	-0.146399616	0.004579753	0.008051088
PAK1	13.73353781	15.68261989	0.191463276	0.000338064	0.000743224
PDIA4	136.7759039	184.1926263	0.429401218	9.79E-11	7.04E-10
E2F4	19.28485101	20.722605	0.103737373	0.00966297	0.015752636
WDR27	1.56200703	1.224243917	-0.351509919	0.000254265	0.000572319
AC083843.2	1.705553301	1.100500027	-0.632080662	3.16E-06	1.00E-05
CMKLR1	4.246939523	3.602112948	-0.237580145	0.033544665	0.048516882
GOT2	23.21840666	27.86144972	0.263001356	2.79E-07	1.07E-06
DHRS12	3.890863859	2.862219156	-0.44295636	3.73E-17	8.08E-16
FNDC10	9.13505392	5.970519563	-0.613556762	4.49E-09	2.41E-08
DENND1B	2.597353465	2.418248304	-0.103079972	0.005410165	0.009346655
MTRF1	2.252949368	2.052386871	-0.134512189	0.00130407	0.002559427
MICA	9.265970458	7.894451419	-0.231103065	0.00030201	0.000669739
ERVK13-1	1.391937933	0.804976958	-0.79007549	4.08E-15	6.33E-14
C19orf47	3.210381095	3.877931291	0.272542676	1.05E-06	3.65E-06
AL357033.3	2.300756431	1.536060065	-0.58287363	2.01E-09	1.14E-08
FBXO5	1.868869213	3.427933797	0.875173637	8.25E-25	6.09E-23
LIN54	2.319706	2.94241619	0.343059353	3.95E-13	4.31E-12
KPNA5	2.164467905	1.892549726	-0.193681201	2.06E-05	5.67E-05
HNF1B	6.639510439	4.29502553	-0.628410162	1.31E-11	1.08E-10
PSPC1	9.558005414	10.74146596	0.168409411	0.003022875	0.005507742
SCAI	1.253286713	0.918499281	-0.448365999	1.30E-11	1.08E-10
ZCCHC24	6.705095859	5.248106229	-0.353461035	1.26E-08	6.19E-08
PIK3CD	6.34007356	4.648801752	-0.447640676	2.05E-08	9.64E-08
RPS13P2	2.815347744	2.34171631	-0.265746822	0.019612	0.029997829
CSTF3	6.392298775	7.681306903	0.265016952	1.67E-08	7.98E-08
GKN2	14.86202133	4.778120919	-1.637115076	4.09E-07	1.53E-06
GPSM3	27.94508685	19.78825507	-0.497950258	1.36E-11	1.12E-10
RNY4P19	0.865726723	1.278537082	0.562510406	5.48E-07	2.00E-06
SGTB	1.99883516	2.247495599	0.16915879	0.013853746	0.021899688
IQCA1	1.242856949	1.009004091	-0.30072823	0.002053574	0.0038685
NDUFV2	4.878467974	5.561675132	0.189091319	0.001415489	0.002758059
FLT4	2.587553788	2.218126006	-0.222247529	0.005678319	0.009753764
SLC46A2	3.77366573	1.220148728	-1.628909621	2.30E-17	5.16E-16
NEURL1B	7.182357421	9.91039747	0.464485471	0.005074168	0.008824896
MFSD5	14.4346385	15.7129814	0.122421967	0.00810277	0.013466057
ZNF444	6.606428441	4.829384867	-0.452031094	2.65E-12	2.51E-11
PITX2	1.11255286	1.977890218	0.830088469	0.000669203	0.001391261
AC003072.1	3.227343155	2.228777004	-0.534094707	6.07E-12	5.38E-11
C10orf88	3.048780441	3.781499736	0.31072626	2.43E-10	1.62E-09
MTHFD2	12.85927268	25.12566976	0.966353008	2.91E-28	3.25E-26
NBPF12	1.478623846	1.147018794	-0.366366054	1.15E-07	4.75E-07
METTL4	1.95989194	2.540478034	0.374325878	3.09E-07	1.18E-06
NOC4L	9.99830889	12.01557574	0.265149775	2.03E-06	6.67E-06
SLC46A1	1.946652366	1.661479493	-0.228526783	0.000550809	0.001165216
GNA14	6.377928524	4.544217467	-0.489056052	1.06E-09	6.31E-09
CENPW	6.622737842	13.42694199	1.019631109	2.99E-27	3.02E-25
NINJ1	29.0210821	22.85855036	-0.3443674	5.76E-09	3.02E-08
MIR4537	2.438130376	0.966120733	-1.335499879	2.59E-05	7.01E-05
DELE1	10.90581414	7.939404405	-0.457994785	8.09E-22	3.74E-20
CCT6A	47.53157181	82.36032815	0.793063468	7.16E-23	4.05E-21
WAPL	8.031294137	9.549149401	0.249739752	2.18E-08	1.02E-07
SLC25A28	16.36401498	14.74952222	-0.149858541	7.17E-05	0.000178603
SRM	32.78036618	40.71827811	0.312844584	2.45E-07	9.49E-07
TCEA1P2	3.041610697	3.571292119	0.231610635	3.26E-05	8.64E-05
FTH1P22	1.225980494	0.802467431	-0.611421281	0.000100355	0.000242686
FOXO1	5.613787977	4.857694058	-0.208702946	0.009077417	0.014886125
SP3	9.209526938	10.79962218	0.229781884	4.05E-08	1.82E-07
AL139099.3	0.97893278	1.308694132	0.418846247	1.03E-05	3.00E-05
ZFAND5	35.07822784	29.91296352	-0.229805017	0.003130027	0.005677694
MED4	16.08011074	15.44210177	-0.058408216	0.026374446	0.03916144
ALDH3A1	27.0315802	16.73695843	-0.691608476	0.001685565	0.003232981
SNW1	24.17839903	29.10720286	0.267657486	1.39E-10	9.77E-10
EMSLR	2.314406358	3.844014843	0.731971716	1.15E-05	3.33E-05
RNF185	9.982747793	9.456537877	-0.078124881	4.27E-05	0.000110945
FUBP3	9.838532608	11.78566926	0.260518623	5.43E-10	3.40E-09
SEC24C	12.21865169	13.39487989	0.13259655	0.003955381	0.007044251
LSM14A	24.77161057	30.39158254	0.294984129	1.64E-08	7.86E-08
TCF7L1	7.185026127	5.916961322	-0.280136938	2.97E-05	7.93E-05
MS4A15	18.96968881	4.303608787	-2.140077169	5.38E-11	4.02E-10
VPS35	14.99479844	16.47901495	0.136167877	0.001808927	0.003445125
STYK1	2.511926764	3.528417777	0.490226989	2.04E-07	8.02E-07
NAIF1	2.858384133	3.23276067	0.177566894	0.00019629	0.000451073
MRPS18A	16.67422831	18.41344121	0.143139276	0.003417154	0.006156349
KANSL2	8.275891714	9.705534987	0.229892971	5.58E-05	0.000142059
MRPL1	9.568372555	11.66049957	0.285284131	1.52E-07	6.14E-07
AC127024.5	2.471243136	2.150467411	-0.20058669	0.029426263	0.043180051
S100P	141.450486	251.1543418	0.828277083	7.94E-05	0.000196011
NCF4	13.58301604	8.57364754	-0.663822844	4.01E-15	6.23E-14
C14orf119	18.14823832	20.0665954	0.144966352	0.034388449	0.049625652
RRP36	18.41665459	22.9767805	0.319165644	1.12E-14	1.61E-13
AC073046.1	1.030392168	1.24362721	0.271360555	0.016675551	0.025881611
CSF2RA	5.459413372	4.394801088	-0.312948069	9.29E-05	0.000226364
ANKIB1	8.63048393	12.04700863	0.481161596	1.76E-18	4.70E-17
TSEN15	15.45869127	17.68907545	0.194440459	0.001069406	0.002132967
PPP1R14BP3	31.16133942	40.72829055	0.386274016	4.67E-09	2.49E-08
SAE1	23.18918674	29.97065423	0.370098352	3.48E-11	2.69E-10
FBLN1	25.26605354	21.83880363	-0.210306513	0.011650432	0.018694686
RGL2	22.78717478	19.09305936	-0.255173776	0.000552272	0.001167763
AC005255.1	2.502786286	2.842769119	0.183761828	0.010648176	0.01721944
MYL6B	9.152834278	12.63508174	0.465144534	4.29E-14	5.59E-13
TGIF1	9.499308048	12.97968433	0.450360964	1.10E-13	1.31E-12
MPND	11.34316819	8.787238938	-0.368341817	4.56E-13	4.91E-12
TOLLIP-AS1	1.172899317	0.861131697	-0.445773378	5.47E-09	2.88E-08
EPHX4	1.659202851	1.994244742	0.265352196	0.00096364	0.001940357
H1-5	0.82284209	6.232222671	2.921059283	9.42E-10	5.66E-09
FGD5	3.056357245	2.248048826	-0.443139814	1.11E-06	3.83E-06
DDR2	3.085638682	2.74638964	-0.168032817	0.02565566	0.03819076
VPS53	2.461830884	2.268271552	-0.118138292	0.001436667	0.002793679
KIF20B	1.536256159	3.142079024	1.032300671	2.59E-32	5.30E-30
LRRC46	2.919738473	1.417015446	-1.042983665	2.91E-06	9.28E-06
SLC4A4	5.310744744	3.608746582	-0.557416353	3.26E-06	1.03E-05
CWF19L1	6.514882009	7.557348493	0.214141101	1.06E-07	4.41E-07
UHRF2	3.401581047	4.034871764	0.246317359	0.018838421	0.028975419
GPR157	4.633975658	6.077303744	0.391180934	0.00498486	0.008682993
MTFP1	3.13625131	3.90133404	0.314926362	8.25E-05	0.000203205
BPIFB1	90.03609277	33.32781487	-1.43377672	0.002204014	0.004125423
KDM5A	5.215065361	6.304248498	0.273639069	6.59E-06	1.98E-05
STX10	27.47105895	23.67039866	-0.21482852	3.58E-06	1.12E-05
NAGS	3.332383116	2.857001633	-0.222052413	0.000336216	0.000739883
SMIM12	4.041852661	4.436061322	0.134262577	0.00025074	0.000565516
CDK2AP2	60.40444815	55.38473365	-0.125166429	0.008154355	0.013543451
DNA2	1.431367276	2.609621339	0.866446582	4.67E-21	1.92E-19
PXYLP1	1.860409925	2.236377411	0.265543137	0.003058215	0.005569126
CDK5RAP3	23.4509253	17.07191563	-0.458019897	1.49E-07	6.06E-07
AC008972.2	2.30864476	1.463501299	-0.657622172	3.11E-09	1.71E-08
APOE	176.9363221	134.820173	-0.392193858	0.027110565	0.040135288
ARHGEF39	0.901927936	1.485368377	0.719736697	1.25E-15	2.12E-14
ZNF518B	2.028753289	2.639104829	0.379455224	0.000403574	0.000875134
IRS1	4.262808716	6.158222551	0.530709687	2.28E-05	6.24E-05
DACT2	2.712901905	2.426703683	-0.160838926	0.027915064	0.041213329
MAP7	8.04794433	10.48274692	0.381324582	2.76E-06	8.86E-06
TCTA	18.75664077	13.31380414	-0.494478621	2.45E-15	3.96E-14
ZNF750	5.667125133	2.941803534	-0.945916158	6.77E-15	1.01E-13
ACP6	2.623055075	2.377060993	-0.142069178	0.000915642	0.001854772
MRPL52	12.08362301	14.43306849	0.256324972	0.000295409	0.00065661
ZNF737	2.313552661	2.010241601	-0.202741036	6.30E-05	0.000158741
RAB23	1.822063345	2.630841	0.529950943	3.07E-10	2.01E-09
ALKBH7	22.15020533	19.00412148	-0.221007738	3.21E-06	1.02E-05
PODN	11.21079925	7.598928215	-0.561021282	1.55E-09	8.97E-09
OFD1	8.829696454	6.941767819	-0.34706073	1.51E-09	8.81E-09
RPL7L1	13.92624715	17.03586441	0.29076862	1.77E-10	1.22E-09
RNU6-1016P	2.696857156	1.801969696	-0.581704359	3.13E-05	8.33E-05
SSB	17.32846124	22.60350573	0.383402997	1.72E-16	3.34E-15
AATF	13.62012246	16.39787585	0.267769268	1.01E-07	4.24E-07
DERL1	14.97764764	17.38645463	0.21515272	3.83E-07	1.44E-06
ZNF516	3.185398594	2.914968497	-0.127993618	0.026863246	0.039786597
GIMAP2	6.976330922	5.145938546	-0.439034248	1.53E-07	6.18E-07
HOXB6	3.787084868	3.935044989	0.055292378	0.006429717	0.010923562
SDR16C5	21.89116074	17.18317925	-0.349351463	2.24E-05	6.13E-05
CBX3	41.1293004	55.73885732	0.438516895	2.80E-16	5.31E-15
KLK8	1.052558116	2.555476749	1.279692573	0.000939799	0.001896594
ARRDC1	17.72492701	14.76936141	-0.263172237	8.69E-07	3.06E-06
MIR573	2.292109433	1.654673507	-0.470129346	8.15E-06	2.42E-05
TBCA	21.10060302	23.94758598	0.182596004	0.002235825	0.004179752
MRPL17	23.89889739	26.6963476	0.159698317	0.000271085	0.000606576
LETM1	6.562884057	8.064583881	0.297270149	5.27E-11	3.94E-10
OAS3	13.57398843	20.23690578	0.576144031	1.53E-06	5.16E-06
TIPIN	1.986890867	2.680854445	0.432180259	2.50E-11	1.97E-10
RHBDF1	10.95763775	8.461990326	-0.372867874	1.51E-06	5.07E-06
CYB5R3	42.04761305	36.49369943	-0.204376497	0.000133276	0.000315226
SRSF3	33.04792683	36.57356093	0.146241328	0.000283395	0.000631673
LRP12	1.550796911	2.661913855	0.779454117	3.13E-14	4.18E-13
HMGN1P37	1.393858662	1.716392886	0.300295549	0.000470598	0.001008488
GLB1L3	4.783199913	0.991710487	-2.269985173	2.37E-14	3.21E-13
MICU1	15.91537224	17.37878392	0.126906233	0.00086097	0.001751383
PGD	78.05217714	114.3131198	0.550480212	7.75E-08	3.30E-07
PHLPP1	2.141727745	2.660356954	0.312844735	0.000652109	0.001358234
F13A1	13.02642766	11.47613049	-0.182805219	0.00208589	0.003921717
BAIAP2-DT	15.48570584	11.21582374	-0.465401561	2.39E-09	1.34E-08
VEGFC	2.740555753	6.100838228	1.154538992	0.000609029	0.001276182
AP2A2	11.99912303	9.59783063	-0.322148709	1.31E-10	9.23E-10
AL590560.3	2.624622738	1.773400317	-0.565591827	1.70E-07	6.80E-07
HNRNPA1	97.9194733	108.0850701	0.142499553	0.000257118	0.000578258
ATG16L1	6.445068489	7.42819011	0.204815049	6.38E-05	0.000160433
LRG1	18.68931405	17.68369796	-0.079793621	0.001212897	0.002398968
SNRNP40	9.825314097	11.75888545	0.25917589	7.25E-08	3.11E-07
TEKT1	1.690531064	0.593961931	-1.509034154	3.17E-09	1.74E-08
ZNF331	3.785145824	3.100479132	-0.287857702	7.57E-05	0.000187471
ZCCHC10	6.758114348	6.226337932	-0.118236881	0.010517621	0.017026667
MZF1	3.620741999	2.440011914	-0.569397187	9.33E-11	6.74E-10
SRRD	3.595332229	3.96806541	0.142310717	0.011532472	0.01853183
ATP8A1	6.228399277	3.860536611	-0.690060038	4.88E-13	5.23E-12
BOLA2-SMG1P6	1.043675809	1.52025696	0.54264155	3.58E-10	2.31E-09
PSAT1	9.951639614	19.12284441	0.942290985	1.23E-13	1.45E-12
MT-CO1	6715.973595	5976.628367	-0.168264721	0.006613147	0.011204181
KLHL5	7.761880079	11.92660983	0.619705962	4.32E-16	7.93E-15
DGCR6	1.662054629	1.160477493	-0.51824926	5.65E-07	2.06E-06
VPS72	12.95305084	15.53191636	0.261943907	4.52E-07	1.67E-06
PALM3	5.93072387	3.325106353	-0.834807717	3.73E-08	1.69E-07
UBE2E3	14.24428885	19.9634837	0.486979902	1.37E-13	1.61E-12
TCP1	25.07273537	35.06212295	0.483793952	1.15E-19	3.74E-18
SLCO3A1	4.161507744	3.726500749	-0.159284772	0.00074496	0.001533649
CHCHD2	177.2051211	252.0036411	0.508024282	1.19E-07	4.92E-07
C5orf38	6.812704384	2.510158339	-1.440449236	1.08E-22	5.75E-21
PCNP	37.53191185	43.39183247	0.209305731	2.73E-05	7.36E-05
BRAP	5.646038079	6.527169749	0.2092187	4.25E-09	2.29E-08
CNOT8	24.42356962	21.19425072	-0.204601109	0.004875225	0.008518395
C3orf62	2.234365826	1.657553428	-0.43081004	1.05E-16	2.10E-15
ADGRV1	1.17203153	0.913570405	-0.359423561	0.000232486	0.000527341
PRMT7	3.543343141	2.922884872	-0.277718179	1.24E-07	5.10E-07
AC110285.2	2.581598451	1.147514847	-1.169751798	3.41E-13	3.76E-12
EFNB1	10.36385735	8.954128025	-0.210936213	0.002805382	0.005152485
BTF3L4P2	3.730707899	4.539089867	0.282953645	2.31E-05	6.31E-05
ZDHHC24	4.637507154	4.28470041	-0.114155174	0.001782743	0.003401494
DLGAP5	2.573171017	7.657262576	1.573281386	2.97E-39	6.68E-36
CD3E	11.04731082	7.690635294	-0.522520542	0.00023577	0.00053425
LHFPL3-AS2	4.761285584	1.126816631	-2.079098403	8.28E-20	2.73E-18
CALCRL	6.111405511	4.622551519	-0.402814813	0.000262914	0.000590311
TSPAN31	12.10644138	8.956107229	-0.434831149	0.001554629	0.003003169
LINC02041	3.089344439	4.226038611	0.452005219	0.015072453	0.023607857
TRAV8-3	1.265441562	0.766954517	-0.722427957	2.51E-05	6.82E-05
SET	58.46663489	78.76396396	0.429922162	3.12E-15	4.92E-14
NUSAP1	7.044689767	15.72057313	1.158045735	3.13E-33	7.55E-31
ADIPOR2	11.93856312	16.89505993	0.500972258	3.43E-16	6.41E-15
RASSF7	34.16359571	22.2922181	-0.615919653	9.99E-15	1.45E-13
AARS1	38.04506621	42.31938793	0.153609389	0.002412687	0.004483076
RASGRF1	3.022251926	0.903685288	-1.741731583	2.55E-17	5.71E-16
FLCN	3.532430045	2.938561787	-0.265550757	9.68E-06	2.83E-05
CD96	3.429461842	1.857898648	-0.884310402	2.68E-05	7.24E-05
AL137003.1	1.7212253	1.291790982	-0.414063297	1.21E-07	4.97E-07
OGG1	2.063767652	1.856908437	-0.152377876	4.21E-05	0.000109435
CPSF6	11.49566985	12.65949513	0.139129336	6.51E-05	0.000163586
TMEM158	1.854360582	3.209326732	0.791348868	1.44E-09	8.42E-09
NASP	12.20171432	15.08741285	0.30626158	0.00041577	0.000899559
POT1	3.81747907	4.899568687	0.360034506	5.88E-07	2.14E-06
SLC15A2	5.4680828	3.231094569	-0.759012112	1.28E-15	2.18E-14
CCDC90B	4.108907277	5.30270159	0.367972788	1.52E-07	6.16E-07
ANXA4	17.38913506	14.15702481	-0.296668068	0.000707174	0.001464791
DCTN2	28.83617749	31.20513423	0.113903483	4.66E-08	2.07E-07
IGLV1-41	9.891099694	6.200699235	-0.673700016	0.002903135	0.005315395
TP53I13	8.828931472	7.966812316	-0.148236257	0.007635223	0.012766025
PNPLA4	5.937556316	5.038575599	-0.236853349	4.57E-05	0.000118111
FXYD5	38.72246395	37.11980554	-0.060981603	0.015087558	0.023628775
SNORD17	22.28966945	39.22564713	0.815422026	7.75E-08	3.30E-07
AL671277.2	1.256145276	0.837175383	-0.585401531	6.20E-07	2.24E-06
ALKAL1	1.439350455	1.334107746	-0.109542717	0.002392212	0.004448704
TRIP4	8.504585907	9.203422471	0.113929463	0.008188908	0.013597494
CSNK1E	18.04810514	22.32394307	0.306744495	0.000836938	0.001706353
SPINT2	109.7245258	127.2511002	0.213792094	0.015817458	0.024657485
HAUS6	2.056354262	2.945911847	0.518625431	6.25E-12	5.54E-11
TMEM41B	15.90321811	14.01367875	-0.182483004	0.000892482	0.001811664
C2orf74	1.704775332	1.399736446	-0.284426412	0.000155318	0.000362786
AHSA1	29.57120978	37.44338081	0.340517437	6.61E-14	8.32E-13
ZC3H6	1.575658333	1.228774722	-0.35873429	2.33E-08	1.08E-07
WASF3	1.981150695	1.682294405	-0.23590842	1.60E-05	4.50E-05
USP27X	4.855644416	4.274626683	-0.183864345	0.00125615	0.002472926
ZNF32-AS2	1.173847615	0.896551903	-0.388786124	1.18E-05	3.38E-05
ZNF785	2.558110757	2.128339563	-0.265350387	8.10E-08	3.44E-07
COPG1	61.42968595	73.01938414	0.249343493	8.38E-09	4.25E-08
STRN4	11.42172482	13.1420649	0.202411439	0.000250041	0.000564127
ZFP90	3.765837273	3.458733913	-0.122726632	0.023468247	0.035245439
TUSC3	8.373878501	12.59827563	0.58925839	0.000394915	0.000857873
ABCC3	33.89568511	22.32626593	-0.602359651	8.21E-09	4.17E-08
MAP6	1.522247992	0.869557031	-0.807850854	7.75E-15	1.15E-13
TMEM39A	7.895312828	8.978451278	0.185470182	0.000444781	0.000957264
CRACDL	3.743735445	3.6598189	-0.032706228	0.017779644	0.027465797
PDCL3P4	3.925458068	2.524172801	-0.637050336	1.38E-05	3.91E-05
PARG	3.83103186	4.767253678	0.315425373	3.55E-11	2.73E-10
PSMD3	30.21772619	37.0851197	0.295445321	8.77E-10	5.28E-09
EMSY	1.847399656	2.078877794	0.170308948	0.006063299	0.010358392
SFXN2	2.443624778	2.103067124	-0.216527877	0.000335295	0.000738098
FCGRT	54.94056146	33.60130769	-0.709354273	9.51E-29	1.17E-26
AC009237.3	1.407551582	1.167932733	-0.269230609	0.033664111	0.048679213
TBILA	1.227600741	0.886268099	-0.470026332	7.04E-05	0.000175801
SEL1L3	31.46202155	28.44135003	-0.145621425	0.00510803	0.008875786
AL731567.1	1.357455034	0.911864979	-0.574012286	3.06E-08	1.40E-07
ADM	6.73952333	12.36113229	0.875092439	6.33E-10	3.92E-09
GSAP	5.078773696	3.103036015	-0.710799749	1.36E-19	4.31E-18
RHOBTB3	9.998689538	12.64395362	0.338636721	4.22E-06	1.31E-05
ORC3	6.133479189	6.786081476	0.145873083	0.030017543	0.043956933
AC020907.4	2.27878089	1.499633817	-0.603651948	1.81E-07	7.22E-07
SCLT1	0.999216233	1.261427614	0.336188601	7.04E-09	3.63E-08
HDLBP	58.29352308	66.66708308	0.193639009	0.000121431	0.000289902
AL049840.2	2.201952594	1.77773036	-0.308746891	0.005176367	0.008984124
GAR1	8.875093952	10.82467584	0.286489525	5.50E-08	2.42E-07
TNFSF10	46.98969411	41.9307481	-0.164335806	1.44E-06	4.86E-06
ACSL5	52.95725913	38.24135713	-0.469694732	1.84E-05	5.11E-05
CD101	1.251259112	0.920461893	-0.442950674	7.06E-05	0.000176265
EMC8	5.887990313	6.815373304	0.211017383	4.96E-07	1.83E-06
PHF2	9.764969661	8.842838617	-0.143106002	0.000101849	0.000246112
PHF7	1.133093368	0.974290116	-0.217843411	1.28E-06	4.38E-06
WDHD1	1.856611423	3.829836422	1.044610874	2.71E-28	3.07E-26
PSMG2	14.04784157	15.31498665	0.12459563	0.008523751	0.014080769
RAP1B	3.301993654	3.419197211	0.050320289	0.003512688	0.006314981
RBM43	3.462047559	2.70295899	-0.35708592	3.89E-09	2.11E-08
POLR2I	18.46969993	19.88667795	0.106641868	0.026863246	0.039786597
PDF	1.531638081	1.745617587	0.188662106	0.000790729	0.001620461
TCEANC2	1.097472473	1.043452131	-0.072820337	0.006250877	0.010646518
AP4B1	3.884027546	3.15455763	-0.300115726	5.43E-09	2.86E-08
UBXN11	6.869788974	4.702681178	-0.546782256	2.57E-10	1.70E-09
LPAR6	4.990278538	3.957321167	-0.334596188	2.12E-06	6.94E-06
SCNN1G	5.49475399	4.120176329	-0.41534881	7.10E-07	2.54E-06
STXBP1	15.58095671	10.20925224	-0.609906619	3.51E-10	2.27E-09
R3HDM1	3.697217172	5.237530529	0.502446959	2.22E-22	1.10E-20
JAGN1	20.43316583	21.65997145	0.084118595	0.013964637	0.022059487
SEPTIN7P14	1.729663064	1.299694194	-0.41231882	8.69E-11	6.30E-10
UGT8	2.752296889	3.8010776	0.465772377	0.007882598	0.013132476
UBL3	18.82614915	15.20632356	-0.308066535	5.85E-11	4.35E-10
TRMT44	1.636131919	1.503731789	-0.12174181	0.000723952	0.001494728
UBE2Q2	11.56510246	13.05291871	0.174594391	0.000672934	0.001398157
BRWD3	2.0494466	2.140180373	0.062497991	0.024907694	0.037200375
ARHGAP11A	1.717742671	4.394517889	1.355190972	5.35E-34	1.54E-31
ABCA7	5.6500946	4.194021413	-0.429940796	1.76E-07	7.05E-07
SPNS2	9.808609919	7.451172009	-0.396581324	0.001268767	0.002495218
CAPN8	27.13810298	11.50955989	-1.237487209	1.14E-17	2.67E-16
SMIM1	5.297289152	3.243930171	-0.707511496	1.38E-09	8.11E-09
KIF13A	6.239651833	5.3257454	-0.228482069	0.00064024	0.001336192
SMIM6	4.503190767	3.023003165	-0.574965106	1.03E-05	3.00E-05
GPR171	3.780789422	2.916341701	-0.374527732	0.000226048	0.000513859
NLRP1	3.370371238	1.846391963	-0.86819866	1.11E-20	4.28E-19
MRI1	5.982685363	4.670206476	-0.357306857	3.98E-11	3.03E-10
MAMSTR	0.888578261	1.321133824	0.57220586	0.001055956	0.002107697
LGI2	2.094087041	2.922688062	0.480974449	0.026374446	0.03916144
PRDX6	106.0257393	117.4143029	0.14719362	0.000456905	0.000981169
FANCD2	1.61981592	2.489215334	0.619861168	1.66E-15	2.76E-14
RGMB	1.934546715	1.496564978	-0.370340648	3.39E-09	1.86E-08
MIR647	8.763124393	5.427124826	-0.691257246	6.67E-07	2.39E-06
DENND6A	5.140990965	5.458012969	0.086329346	0.016449248	0.025550926
AC138207.8	1.33513644	0.986020902	-0.437297046	7.09E-12	6.22E-11
CUTA	60.44948712	55.0720169	-0.134410654	0.002577849	0.004768314
LYRM9	1.406189867	0.894245979	-0.653047771	4.07E-22	1.96E-20
NUP62CL	1.635065318	2.234460821	0.450578479	2.07E-05	5.69E-05
BZW1	16.68612469	25.00665863	0.583663368	7.04E-22	3.30E-20
PDCD4	14.95370568	13.35506134	-0.163116441	0.004166882	0.007378103
INPP5D	5.625240956	4.040706672	-0.47730727	4.04E-07	1.51E-06
FOXS1	1.71348846	1.386232486	-0.305767242	9.46E-05	0.000230004
H3-3B	92.80098938	99.36909537	0.098657045	0.024449866	0.036597555
ESRP2	16.56912965	13.73510439	-0.270629946	0.000199091	0.000456888
CAMKK2	8.289379044	9.299628551	0.165909059	4.54E-06	1.40E-05
CAMK2N1	13.15521462	17.34302625	0.398720877	0.026229312	0.038975944
POC5	3.283900476	3.119985137	-0.073871248	0.02910799	0.042773445
MCTS1	12.45136814	14.4874788	0.218502278	3.50E-05	9.22E-05
PON3	15.01577514	10.74477241	-0.482844027	0.000300347	0.000666379
MAP3K7	6.062872943	6.808783855	0.167395547	0.00081774	0.001670996
COQ3	3.497105269	4.751083126	0.442095225	9.48E-09	4.77E-08
MARCO	34.85740599	21.66121066	-0.686351333	0.000327115	0.000721267
HS2ST1	5.990788273	8.278230833	0.466576631	3.23E-09	1.77E-08
ELF3-AS1	2.31366842	2.873741342	0.312748093	0.002289775	0.004269378
ITPR2	4.14215461	3.343584237	-0.30898594	1.07E-05	3.09E-05
CRTC1	3.648902415	3.018834083	-0.273471101	7.07E-09	3.64E-08
TLR5	3.453119551	2.00388743	-0.785098816	7.91E-23	4.43E-21
VWA1	37.83880324	31.73277369	-0.25389283	3.01E-05	8.02E-05
LINC00957	1.553268413	1.379650594	-0.171004215	0.000163555	0.000380183
SLC25A4	9.425312828	7.31694051	-0.365299973	6.33E-10	3.92E-09
TTC39B	2.715462803	2.237063479	-0.279591906	4.34E-06	1.34E-05
PRRT2	1.440863323	0.698492887	-1.044616161	6.90E-13	7.21E-12
RAN	42.14291692	66.81479242	0.664877369	6.85E-28	7.28E-26
METTL17	8.418532568	7.494192824	-0.167795681	0.000286553	0.000638291
ARAF	26.23732461	23.04324943	-0.187276446	2.54E-07	9.83E-07
EIF2B3	6.531633965	7.095113062	0.11938173	0.008964181	0.014725467
CLEC2D	2.638452527	1.905713448	-0.46936082	5.15E-07	1.89E-06
NUDT15	9.493959022	11.87663336	0.323044209	3.50E-07	1.32E-06
NT5C3A	8.65277796	11.36013076	0.392744154	2.05E-08	9.64E-08
USO1	23.75253169	26.21413661	0.142263737	0.007347574	0.012329351
SHC2	6.308658061	4.305257779	-0.551233534	1.46E-07	5.94E-07
NR2F6	22.51766114	26.2320379	0.220272906	0.006250877	0.010646518
PIK3CA	2.869060937	3.4864842	0.281194333	1.52E-05	4.28E-05
PSMC2	25.6141748	31.05418256	0.277845178	3.10E-08	1.42E-07
POLR1E	7.138805198	7.925260489	0.15077572	0.019240235	0.029502713
ITPR1	3.717013759	3.311037364	-0.166860737	0.000108019	0.000260275
DONSON	3.972007216	5.60714559	0.497398286	4.84E-14	6.25E-13
SLC35B1	12.29416449	13.53047217	0.138238493	0.000932183	0.001883758
CR936218.1	1.477097888	0.987025248	-0.581606542	7.89E-07	2.80E-06
STK32A-AS1	1.572464972	1.422595726	-0.144502146	0.013899086	0.021963646
KHSRP	33.1296059	39.35324456	0.248361545	4.81E-07	1.78E-06
SWSAP1	2.522389989	2.052510948	-0.297401432	6.35E-11	4.70E-10
RBPMS	12.75932728	7.510985657	-0.764478118	3.51E-19	1.05E-17
MTCO1P12	169.4518611	56.4108363	-1.586831252	0.006919414	0.011676186
AC006449.6	1.513817299	1.374171804	-0.139628712	0.00108028	0.002152747
CCNL1	10.21527006	8.563459956	-0.254461623	8.76E-05	0.000214296
CNIH1	16.81232696	21.37566102	0.346449616	1.84E-09	1.05E-08
TSPYL2	7.530770062	5.33180423	-0.498173586	2.55E-11	2.01E-10
ACSL1	23.39461048	19.24015452	-0.282055823	2.25E-05	6.17E-05
RRP1	8.184813736	8.988836907	0.135184868	0.016321145	0.025369451
DHDH	2.799713895	1.800250222	-0.63708196	2.46E-08	1.14E-07
MIR222HG	1.530525411	0.964230778	-0.666576612	7.67E-06	2.28E-05
ANKDD1B	1.440740507	0.608672583	-1.243072226	3.14E-16	5.90E-15
LPL	15.39492922	10.54852868	-0.54541345	4.81E-07	1.78E-06
PTDSS1	11.97271579	15.44649659	0.367529221	1.26E-12	1.26E-11
DCAF16	7.533026445	9.048526819	0.264453334	0.000542105	0.001148422
BTC	4.585347799	3.382373277	-0.438995283	3.76E-06	1.17E-05
RGS5	8.182311535	6.352690302	-0.365140779	8.40E-05	0.00020623
ADNP-AS1	1.589446036	1.247953445	-0.348959921	5.37E-08	2.37E-07
STX12	18.28344954	16.33800763	-0.162306227	1.61E-05	4.52E-05
SLC35A2	19.24154784	22.84526125	0.247670083	1.24E-05	3.56E-05
NOP58	21.10860093	25.89821522	0.295021717	4.79E-09	2.55E-08
MAOA	31.94717272	21.2121945	-0.590794378	1.25E-07	5.15E-07
C6orf120	7.670453172	9.755340797	0.346880459	2.26E-07	8.83E-07
HERC1	3.609150733	2.921804218	-0.304799887	1.10E-05	3.18E-05
ZNF484	2.169070887	1.70711233	-0.34551921	0.014302026	0.022513436
AC015871.3	2.415756067	1.674281259	-0.528932881	4.83E-11	3.64E-10
VAV2	10.71928118	12.78315761	0.254036081	0.002080888	0.003913403
TRIM13	4.246920392	3.357363996	-0.339088108	1.21E-11	1.01E-10
NPIPB15	2.539504651	1.253925148	-1.018095886	1.31E-06	4.47E-06
MISP3	4.123896639	3.03132074	-0.444061664	1.67E-09	9.67E-09
SMARCAL1	5.159142132	5.922505617	0.199076469	1.59E-08	7.64E-08
APEX1	75.76116322	91.92511066	0.279000526	2.02E-06	6.62E-06
AGER	54.06374421	17.78057142	-1.604359741	4.86E-13	5.21E-12
ARHGAP42	3.014198273	2.602505512	-0.211873101	0.028949962	0.042582942
DPCD	9.379279524	10.28435673	0.132902548	0.011509007	0.018500729
DCAKD	11.52559896	10.50183507	-0.134200282	0.001243649	0.002451174
OSCP1	4.088817568	3.119861243	-0.390201829	2.55E-07	9.85E-07
MGAT3	1.894157372	1.237740437	-0.613847397	6.53E-06	1.96E-05
KLF3	12.50841063	13.63339825	0.124246725	0.005374497	0.009287413
QPRT	14.40023389	16.65465015	0.209832805	0.009366112	0.015316774
ZBTB10	3.97314455	5.71322275	0.524023497	1.06E-07	4.40E-07
CDA	11.67960107	26.69783274	1.192731634	0.001426042	0.002775017
LMTK2	6.503294278	8.080209648	0.313222017	0.003955381	0.007044251
TXNIP	252.8742462	158.7656158	-0.671521615	6.58E-15	9.93E-14
PPIF	20.04861881	29.98849005	0.580906033	6.80E-20	2.28E-18
ZNF10	1.710775176	1.542954478	-0.14895468	0.002447241	0.004541033
TCEAL4	26.79717742	23.7074199	-0.176742386	4.12E-05	0.000107258
PLEKHM2	20.98255609	19.90680556	-0.075928707	0.030895802	0.04510119
YEATS4	11.71387902	13.2817684	0.181228347	5.34E-13	5.67E-12
RASL12	5.143423857	3.915049215	-0.393698604	6.60E-07	2.37E-06
C22orf39	3.409523727	2.993010612	-0.18797283	1.22E-07	5.04E-07
N4BP1	9.37272348	8.174819604	-0.197281426	5.59E-06	1.70E-05
DYNLT2B	2.573404047	3.074192326	0.256529434	0.000714586	0.001478329
PPP1R3C	4.559410984	4.07226484	-0.163016069	0.002257264	0.004215745
PIMREG	1.348362549	3.914495289	1.537617845	2.19E-34	7.20E-32
SNHG16	5.087541075	6.137950991	0.270788589	6.66E-09	3.45E-08
AL354733.3	1.425779288	0.969099931	-0.557033322	4.28E-07	1.60E-06
KAZALD1	2.6370994	3.372499982	0.354866484	0.000399223	0.000866812
CASP2	5.848358744	7.12108007	0.284064264	5.03E-06	1.54E-05
IGLV4-3	2.462946188	1.901928226	-0.372922303	0.000408257	0.00088472
ANKRD44	2.68038293	1.545034691	-0.794799893	3.48E-18	8.86E-17
ADARB1	2.54161158	2.127427058	-0.256633901	0.000915642	0.001854772
GEMIN2	3.567376347	5.329483721	0.579132359	8.94E-08	3.78E-07
ZWILCH	2.684678401	4.495383379	0.74369488	1.60E-25	1.28E-23
RFXAP	2.27010303	1.971752333	-0.203279427	5.56E-07	2.03E-06
NLRC3	1.815223843	1.156611233	-0.650243445	4.90E-08	2.17E-07
SEPHS2	42.20925498	50.67352749	0.263672896	0.01312536	0.020828738
HRCT1	1.791611912	1.544924391	-0.21372193	0.004209443	0.007447603
PMS2	3.039278945	3.56384026	0.229703582	3.13E-05	8.33E-05
ZNF438	2.903481369	2.529736306	-0.198796767	9.24E-06	2.71E-05
ARL15	5.15886458	4.470670396	-0.20656239	7.77E-06	2.31E-05
LINC01214	0.64660828	1.756323839	1.441594994	1.28E-07	5.25E-07
RNF2	6.211290586	7.712339855	0.312275564	3.16E-09	1.74E-08
CCT6P3	1.673435227	1.165354433	-0.522043905	8.78E-09	4.44E-08
ZNF780B	1.482894299	1.376327359	-0.10759211	4.45E-05	0.000115194
WASF2	26.49873773	30.09548319	0.183623341	0.003072456	0.00559129
BRCA1	1.426642431	2.789212454	0.967234041	8.53E-24	5.38E-22
TVP23B	4.498052313	5.05878107	0.169489365	0.007522181	0.012591051
SLU7	10.54217496	9.889455141	-0.092209598	0.006889706	0.011628962
ADORA1	3.204252957	2.351199304	-0.446591208	0.012133048	0.019411439
AMN1	1.429192192	1.900617055	0.411267943	7.48E-05	0.00018551
RTN4RL2	7.25948942	6.535687383	-0.151529105	0.019462548	0.029806372
AC004918.1	2.940738627	2.403148121	-0.29125299	1.65E-05	4.62E-05
GNG4	0.882314615	4.03893055	2.194608251	9.43E-17	1.90E-15
SETBP1	1.334988504	1.232887827	-0.114785776	0.007618981	0.012740447
PTPRC	12.20142783	8.852137804	-0.462952169	0.000123214	0.000293536
ZBTB22	11.24405485	9.749086687	-0.20582342	1.87E-07	7.42E-07
YAF2	1.335969723	1.5129742	0.179500073	1.88E-05	5.22E-05
VPS4A	10.69800687	9.874785062	-0.115520784	0.003536948	0.006356056
GPR108	23.94208861	19.25178508	-0.31455679	4.95E-14	6.37E-13
NPM1P27	3.685088213	3.964675579	0.105503663	0.007100088	0.011951196
ZNF839	1.92120182	1.697130785	-0.178911334	0.001739876	0.003326754
SPAST	5.600140969	6.761314537	0.271840619	3.62E-08	1.64E-07
TFRC	16.10943774	26.98888104	0.744459022	7.59E-07	2.70E-06
VCP	60.10519141	70.35532057	0.227169926	2.76E-08	1.27E-07
GRAMD2B	7.438876612	6.44088544	-0.207825736	0.003093931	0.005624306
HTRA3	19.95225519	24.52003072	0.297408964	0.00220929	0.004134724
MOB3A	14.6270491	13.7926147	-0.084742767	0.02247876	0.033933002
HSD17B10	53.551614	61.42374006	0.197866303	0.000509913	0.001085504
CYB5A	24.02699563	14.15777363	-0.76306185	8.34E-15	1.22E-13
UTP6	7.30139678	8.697811617	0.25247998	1.13E-09	6.70E-09
AL135999.3	6.342664482	3.753181944	-0.756974798	2.02E-12	1.95E-11
ADAT2	1.348098045	1.12655003	-0.259014041	0.0029602	0.005405948
ZFP36L2	52.11592449	45.60411335	-0.192560312	0.008852209	0.014555696
CD109	2.822381022	6.074621353	1.105881719	2.58E-12	2.45E-11
ATM	2.692144057	2.30113747	-0.226408438	0.004281257	0.007561781
ENTPD7	3.573526204	5.69881685	0.67331406	5.18E-20	1.80E-18
ALAD	12.50421351	9.777434555	-0.354886438	5.83E-16	1.04E-14
TBCD	9.60125252	8.458933247	-0.182746886	0.000219159	0.000499376
RANBP3	7.869023203	7.074092982	-0.15363938	1.46E-06	4.94E-06
TSC22D3	59.39630018	40.65948555	-0.546781106	3.58E-11	2.76E-10
DCXR	34.84315806	26.7757812	-0.379946723	0.00115349	0.002287163
ELMOD2	5.06741241	5.529768097	0.125969732	0.006036921	0.010319856
BAHD1	8.993773308	7.73169533	-0.218141732	2.36E-05	6.42E-05
MEIS3	1.071663485	1.368556611	0.352803161	0.002406972	0.004473071
SMIM14	27.40390823	23.66455987	-0.211653569	0.000764549	0.001569191
DUS4L	1.659453099	2.243528741	0.435061811	6.66E-10	4.10E-09
RSBN1	3.911644991	3.650571736	-0.099653012	0.01218227	0.019480956
UBE2F	7.292683352	8.813606075	0.273282663	3.80E-10	2.44E-09
HMGA2	0.357317861	2.196913788	2.620198319	7.08E-07	2.53E-06
NPIPP1	1.86356444	1.414823223	-0.397442901	4.32E-07	1.61E-06
ZNF626	1.771449317	1.453773779	-0.285127399	0.000273354	0.000611008
FES	7.094595634	5.995558363	-0.242826341	5.03E-06	1.54E-05
HLA-DOA	24.13236434	12.07617939	-0.998805175	2.30E-16	4.42E-15
SAT1	240.0172815	206.5764744	-0.216462321	0.000710871	0.001472222
GNL3	24.12744551	29.78499674	0.303910623	7.54E-09	3.86E-08
PPFIBP1	3.493995596	4.809845229	0.461112682	5.44E-06	1.66E-05
LRMDA	1.590677362	1.218297449	-0.38477483	9.85E-10	5.90E-09
RNU4ATAC18P	1.225043687	0.957211767	-0.355923162	0.000111395	0.000267789
SLC44A1	10.07747273	13.02174539	0.369788956	1.15E-10	8.16E-10
TBC1D20	9.379650903	8.674165137	-0.11280932	0.004907883	0.0085677
ARPIN	6.931059581	5.775274483	-0.263186405	9.18E-07	3.23E-06
HMGN2P5	2.094733751	2.441193574	0.220819815	0.011253681	0.01812914
SNRPD1	7.878312542	12.16003237	0.626188513	1.46E-23	8.79E-22
PPIAP29	4.289187133	6.629092745	0.628107177	0.007284987	0.01223193
EDC3	6.376674727	7.244613476	0.184104428	0.00127512	0.002505521
C15orf62	1.554257334	1.059776236	-0.552465704	4.39E-08	1.96E-07
CMTM7	9.222061485	7.207844172	-0.355521463	8.23E-08	3.49E-07
AGPAT5	4.720923466	6.579835357	0.47898239	2.45E-09	1.38E-08
TRA2B	9.337580837	10.80551833	0.210647546	1.58E-07	6.38E-07
COL7A1	1.888819014	3.522277732	0.899024201	8.53E-05	0.000208979
LINC01011	1.214795138	0.990742115	-0.294131555	1.49E-06	5.02E-06
CDCP1	10.07225025	15.35648094	0.608461616	0.000141632	0.000333238
SMARCC2	10.7082529	11.59650411	0.114966838	0.012864307	0.020464978
YBX1P10	2.977407607	4.148454568	0.478517246	1.74E-16	3.38E-15
RSF1	3.756342938	4.228742916	0.170900074	0.000483377	0.001033414
HIVEP3	1.273549418	1.115603448	-0.191030644	0.00117397	0.002325039
MAP3K6	12.64099742	9.379681718	-0.430499429	4.15E-10	2.64E-09
AC109460.2	1.225710336	0.978038811	-0.325654456	5.60E-05	0.000142465
GLOD4	9.739706445	10.7245028	0.138960569	0.026520272	0.039360655
CCNP	1.542864845	2.992915444	0.955939833	6.06E-07	2.19E-06
HERC6	5.278177347	4.642674855	-0.185083579	0.005153497	0.008950182
FAT1	8.800393322	12.9578576	0.558187299	2.74E-06	8.82E-06
NOP2	8.682307969	12.28532085	0.500785034	9.24E-12	7.89E-11
CHD8	9.157648678	10.78093187	0.235432762	0.00049648	0.001059079
TRBV28	9.261539007	6.172880469	-0.585308093	3.44E-05	9.07E-05
MEX3D	9.340401211	11.51721105	0.302234977	2.46E-07	9.52E-07
ZNF253	2.862529541	2.635076728	-0.119445611	0.006728353	0.011382229
AL590666.2	2.239288194	3.567550445	0.671893616	0.008345847	0.013819292
TMEM87B	12.62950573	13.75063951	0.122700538	0.004488283	0.007903663
SPC24	2.269220808	4.513196122	0.991952474	3.58E-24	2.42E-22
FNBP1	9.132790734	7.962341881	-0.197862958	0.001310585	0.002571466
UNKL	2.354819805	2.123831307	-0.148947487	0.001640833	0.003153903
CYYR1	4.414131653	3.309340643	-0.415585858	1.99E-06	6.54E-06
GMIP	9.772026013	8.188719348	-0.255019861	3.89E-07	1.46E-06
MORC3	5.405232075	4.8935087	-0.143487297	0.000112546	0.000270314
NUP35	3.007213881	3.690087207	0.295227432	5.56E-07	2.03E-06
FAM114A1	16.47881726	20.97111506	0.347790874	4.23E-08	1.89E-07
BRD7	7.137765476	7.643424639	0.098746683	0.033544665	0.048516882
DCTPP1	22.6545209	28.46825883	0.329555277	2.61E-05	7.06E-05
FUT11	4.459573661	4.963327207	0.154401774	0.008595785	0.014182415
KLC2	6.631212737	8.031117009	0.27632792	1.18E-05	3.38E-05
HSPB8	11.56288344	8.349212326	-0.469789205	9.64E-09	4.85E-08
ZNF25	3.004098268	2.431540804	-0.305061204	4.75E-10	3.01E-09
AQP7	1.448744289	0.74551978	-0.958484439	1.22E-07	5.04E-07
WDR45	10.3915652	9.211753811	-0.173865212	0.000108337	0.000260947
DLX3	2.179074133	1.164422813	-0.904100269	1.44E-10	1.01E-09
ENC1	20.1223813	15.70706596	-0.357387332	0.00023776	0.000538129
PKMYT1	1.819101405	3.42376409	0.91235733	5.44E-22	2.60E-20
PTGES3P3	2.015975604	2.793811988	0.470756756	2.04E-10	1.38E-09
PRR29	2.347920025	1.259933245	-0.89803597	8.53E-10	5.16E-09
ATF7IP2	1.809793446	1.336070141	-0.437829302	4.65E-10	2.94E-09
LOX	6.194916306	10.70167124	0.788679418	5.82E-08	2.56E-07
PHF1	18.41905304	15.15199041	-0.281691569	2.67E-09	1.49E-08
BEX4	24.38385231	18.64372937	-0.387235594	9.36E-09	4.72E-08
RPF2	6.059568965	7.603888106	0.327522128	2.16E-11	1.72E-10
TMEM14C	77.94276454	89.33414053	0.196796528	0.00614306	0.010481392
GORAB	5.242428034	4.359166612	-0.266182806	1.45E-05	4.11E-05
PSMC6	9.625389903	12.05809758	0.325085422	3.29E-09	1.80E-08
AC008764.2	3.371377052	2.337708241	-0.528243101	8.33E-11	6.06E-10
NR1H2	25.17503902	22.20201315	-0.181303516	7.99E-07	2.83E-06
RPL13AP25	6.882255714	6.537289669	-0.074188872	0.018910928	0.029070385
TFB2M	13.19446475	14.81046121	0.16668374	0.001795791	0.003423488
NDUFS2	29.04497095	32.49850067	0.162084773	0.003130027	0.005677694
ANKRD10	21.05940916	16.37712881	-0.362782511	3.55E-10	2.29E-09
PMS1	2.800889674	3.133143291	0.161725594	0.021648019	0.032799955
DBP	2.545119548	1.838822742	-0.468951009	4.98E-13	5.33E-12
TMEM68	3.037842921	3.586928367	0.239701661	0.014132443	0.022291308
GTF3C3	4.806913211	6.147551035	0.354901051	1.57E-13	1.82E-12
PREP	9.538829938	10.46168663	0.133231244	0.002424155	0.004503146
LGALS1	199.273332	271.8152222	0.4478776	0.007716897	0.012886626
LCLAT1	2.663003754	3.574563868	0.424712767	8.25E-15	1.21E-13
CYP2A6	2.424816745	2.360100678	-0.039027316	1.36E-10	9.52E-10
TFDP1	19.22857156	33.62464895	0.806267613	3.05E-09	1.68E-08
PSTPIP1	2.465218793	1.602727588	-0.621186459	1.13E-09	6.72E-09
TBPL1	2.548304407	2.973993736	0.222863984	0.001921876	0.003641236
ATP7A	3.378254974	3.03437068	-0.154880883	0.008926717	0.014671064
INPP5J	1.942127882	1.150527209	-0.755343098	1.32E-13	1.54E-12
PRKACA	12.22072508	11.37835404	-0.10303801	0.002051108	0.003864394
ZDHHC1	6.010027757	4.060270923	-0.565795659	3.15E-14	4.20E-13
ING5	3.081034614	2.548349856	-0.273851535	2.39E-05	6.52E-05
ANO6	9.847877705	11.31018895	0.19973828	0.001520581	0.002941605
TMEM190	4.826152007	1.365788783	-1.821138966	1.36E-06	4.62E-06
HIRIP3	5.610723512	4.953045098	-0.179871064	0.00015802	0.000368458
PRKDC	12.37810656	19.60530709	0.663453593	6.69E-15	1.01E-13
PGGT1B	2.862625242	2.559180532	-0.161656891	0.00101396	0.002033795
HEBP2	5.642393714	6.594341524	0.224921269	1.51E-06	5.07E-06
B4GALT1	57.26989678	81.24821912	0.504559188	3.23E-13	3.59E-12
MRTO4	15.0051583	20.25520704	0.432834293	2.05E-15	3.37E-14
LTBR	22.28535831	29.58550967	0.408794592	7.85E-08	3.33E-07
CYCSP6	0.412793843	1.826306791	2.145435776	1.77E-13	2.04E-12
DHRS7B	5.435274982	4.522172344	-0.265337051	2.46E-06	7.97E-06
C2orf49	4.483497141	5.016010489	0.161915887	0.001644854	0.003161182
PTBP1	36.7674163	43.21903185	0.233238955	5.46E-12	4.89E-11
TPX2	8.692261338	26.64200611	1.615899264	6.61E-39	1.20E-35
NSL1	7.836204652	8.632286577	0.139587685	0.012506553	0.019949909
SLC16A1	3.399147453	7.792539787	1.196920669	1.22E-12	1.22E-11
DLL4	5.573556563	5.186108646	-0.103945795	0.02467786	0.03690201
TAF5L	5.727981797	6.156173749	0.104007042	0.001291129	0.002535502
ANAPC1	1.392252785	1.87843677	0.432111375	5.30E-12	4.76E-11
DHX32	12.51601516	13.52278239	0.111616713	0.0242237	0.036279128
ZSWIM8	8.026355216	7.290249559	-0.138776804	0.013231086	0.020984185
TYW1B	1.174155362	1.111550036	-0.079050424	0.017003591	0.026360446
CASP8AP2	2.075146867	2.494987835	0.265819336	0.001085755	0.00216302
MIB2	4.308350495	3.100221742	-0.474764214	2.99E-10	1.96E-09
RHOT2	17.21768776	13.66103086	-0.333825056	8.10E-08	3.44E-07
GBGT1	3.604897615	2.797657759	-0.365738799	9.09E-10	5.47E-09
ATPAF2	2.946161145	2.822467912	-0.061879164	0.012481339	0.019912042
MARCHF1	1.968292763	1.641620977	-0.261823751	0.00361892	0.006492131
GMPPB	5.514255683	5.184171379	-0.089052751	0.032718655	0.047459447
ZNF41	2.821523429	2.623077065	-0.105214135	0.012431047	0.019841186
MDM4	5.126209455	3.902713559	-0.393414848	5.70E-08	2.51E-07
SLC44A3	9.717066507	8.443477236	-0.202683584	0.009927001	0.016146025
SLC25A45	1.92792856	1.405941689	-0.455514832	1.30E-09	7.66E-09
SLC25A29	9.063523991	5.191250135	-0.80399009	4.16E-12	3.81E-11
PPP1R14A	5.661928305	5.15701573	-0.134757035	0.014020376	0.022139766
TMEM184B	20.59287048	23.70994039	0.203347092	0.000362974	0.000793594
TMEM230	35.45496912	38.87147705	0.132724089	0.014444713	0.02271686
PDHX	7.437015216	9.347596427	0.329871725	1.91E-12	1.85E-11
ARL14EP	4.506539044	4.107343837	-0.133814166	0.004488283	0.007903663
CCT8P1	5.708755462	3.106363827	-0.877949452	6.82E-11	5.02E-10
VPS13D	4.094165961	3.341831909	-0.292930416	3.39E-06	1.07E-05
TCF3	12.8440454	15.63817866	0.283972826	3.24E-05	8.59E-05
ARAP3	3.57012543	3.003811488	-0.249180486	0.000596316	0.001251873
UBTD1	22.80279874	15.6694948	-0.54125224	7.88E-15	1.16E-13
AC233723.2	1.378397266	0.912163106	-0.595628021	7.54E-13	7.85E-12
PPP1R13B	7.520211449	5.689674724	-0.402427051	1.23E-10	8.69E-10
BAIAP2	8.631530678	6.715787692	-0.362059801	1.33E-07	5.43E-07
SGK1	13.03407263	9.952686009	-0.389130105	5.40E-05	0.000137768
THUMPD3	6.592617722	7.17959996	0.123052033	0.00136719	0.002672046
SH3BP5-AS1	2.406258281	1.306519037	-0.88106336	3.22E-17	7.06E-16
LYPD3	4.399798328	12.47356395	1.503364429	2.76E-08	1.27E-07
ZNF394	6.351561498	6.01460437	-0.078641472	8.81E-05	0.000215455
POLDIP3	25.75778791	23.50264766	-0.132185409	9.83E-05	0.000238281
OAS1	17.1322667	23.73059362	0.470032149	0.001628824	0.003132604
SASH3	13.15208215	8.442647672	-0.639523801	2.87E-09	1.59E-08
MTRF1L	1.803105294	2.159483546	0.260202677	3.75E-09	2.04E-08
PSEN1	9.726551815	10.88413024	0.162225778	0.000226048	0.000513859
AC012073.1	1.00026679	1.512689378	0.596730924	9.25E-13	9.47E-12
CBX2	2.487713693	4.523748056	0.862698125	5.28E-07	1.93E-06
ZDHHC5	24.73864478	27.18173035	0.135870829	4.19E-05	0.000109118
METTL7A	23.2883476	13.68491672	-0.767021623	5.69E-18	1.40E-16
GDE1	34.03717399	28.12529125	-0.275243223	7.05E-06	2.11E-05
RNF157	0.907142654	1.484447848	0.710525062	0.002676806	0.004934459
ZNF808	2.125065396	1.912829801	-0.151798727	0.009230383	0.015113116
VAMP1	3.083630356	2.121918994	-0.539260254	3.33E-10	2.16E-09
C11orf1	4.680488762	3.94789086	-0.245577085	0.000121786	0.000290595
H2BC17	0.644662056	2.131135026	1.725007026	4.15E-13	4.51E-12
CCNB1	10.09037348	25.15072359	1.317620333	2.11E-36	1.10E-33
SERPINF2	9.382678241	9.051482439	-0.051845698	0.000973515	0.001958197
ZNF525	1.372671401	1.615497003	0.234991769	0.006429717	0.010923562
EPS8L2	25.41653752	20.23250509	-0.329092547	7.64E-06	2.27E-05
PSEN2	8.882572441	8.060510405	-0.140106354	0.001253014	0.002468191
CCT7	55.92650956	74.69103348	0.417402768	1.61E-23	9.68E-22
NCBP2	16.01582552	19.33750799	0.271903726	9.52E-07	3.33E-06
EPB41L4A-AS1	3.896519648	3.414781253	-0.190392927	4.15E-06	1.29E-05
TBC1D8B	1.860136693	1.618472204	-0.200776053	0.008908038	0.014643929
WDR4	3.863749009	4.864286897	0.332226943	2.60E-06	8.40E-06
TTC33	4.984470709	5.691302366	0.191318513	0.026374446	0.03916144
RHOBTB2	23.53678197	13.60361686	-0.790926805	1.99E-13	2.28E-12
MIR3671	1.441064772	0.681402483	-1.080556073	1.38E-11	1.14E-10
VWF	24.4748353	16.81087755	-0.541904114	4.18E-06	1.29E-05
GSTK1	28.19224063	25.29598045	-0.156389986	3.75E-05	9.83E-05
ADPGK	12.73130654	12.19566007	-0.062012639	0.007474196	0.012513833
SFTA2	287.3181679	169.5072352	-0.761302367	4.12E-12	3.77E-11
ACE2	3.792141595	1.900681857	-0.996495766	6.49E-05	0.000163154
ADAMTS10	1.798384788	1.203366474	-0.579625669	3.34E-07	1.26E-06
KPNA4	9.193215872	12.3755102	0.428846481	8.07E-19	2.25E-17
DLG4	2.406095909	1.994805211	-0.270446273	0.001401531	0.002733624
ABHD16A	1.94603081	1.70196353	-0.193334428	2.02E-05	5.58E-05
CEBPB	44.70241795	51.50115773	0.204251995	0.006415798	0.010902659
GCN1	14.09911867	18.52482809	0.393855171	5.91E-11	4.39E-10
MFAP5	1.434559486	3.713057574	1.371999893	6.26E-05	0.000157843
LPGAT1	12.09884744	13.97726232	0.208212192	2.19E-06	7.15E-06
CDKN3	3.024082585	8.191856829	1.437692962	4.57E-34	1.37E-31
PMF1-BGLAP	1.306930037	1.186818525	-0.139082562	0.006764721	0.011433725
PRMT3	3.038718119	3.666243573	0.270839785	1.01E-06	3.51E-06
LINC02361	1.193431716	0.897445247	-0.411220194	3.35E-09	1.83E-08
H2AZ2	29.51276009	35.17038361	0.25302222	6.01E-07	2.18E-06
AC009065.8	1.558197909	1.280282014	-0.283416849	0.000271839	0.000608125
PPP2CB	20.70487595	19.43249465	-0.09149944	0.028792679	0.042374672
ZNF708	1.783045245	1.643946509	-0.117179955	2.32E-05	6.33E-05
GAS2L1	5.319772882	6.067426818	0.189720149	0.019462548	0.029806372
MFN1	7.0230983	8.637378445	0.298485874	6.80E-08	2.93E-07
RNU6-312P	1.453729741	1.001795062	-0.537171682	1.33E-06	4.52E-06
INTS6	1.291412211	1.434700346	0.151799871	0.000367957	0.000803707
TIMM21	2.878125508	3.360715938	0.223639099	5.72E-05	0.000145202
HK2-DT	0.932822413	1.384248932	0.569429051	2.89E-06	9.22E-06
NAXE	65.22200718	75.43874428	0.209946822	0.00602377	0.010298679
H2AC13	1.384482643	3.606253369	1.381153795	6.24E-05	0.000157395
MPP3	2.132215412	2.012366937	-0.083459806	0.034632836	0.049956968
GANAB	89.73304784	113.07618	0.333583733	9.88E-11	7.10E-10
AC127502.2	1.28122557	1.020014664	-0.328934603	4.98E-06	1.53E-05
GIMAP7	13.02902054	8.823278763	-0.562341862	4.45E-07	1.65E-06
KATNA1	6.165155304	7.043958537	0.19224918	0.000951427	0.001917766
GTF2H3	7.503531555	9.441698974	0.331476723	2.74E-12	2.59E-11
PRKCI	12.55922329	13.73028886	0.128614732	0.012658783	0.020164155
TGFB1	26.93426729	24.11916909	-0.159262612	0.000714586	0.001478329
KLHL18	2.693755733	2.992480794	0.151722953	0.009602936	0.015668009
NDUFS1	7.005334515	8.930426996	0.350275214	1.77E-11	1.43E-10
PHF20L1	2.324830673	2.751564101	0.243126296	2.67E-06	8.62E-06
SNX16	2.33868691	2.832078907	0.276162727	0.014850938	0.02330415
ELOA	15.24703975	13.67983355	-0.156478491	0.000222891	0.000507367
TGFBI	31.44110318	57.53746227	0.871849753	8.30E-05	0.000204196
AC068299.1	1.060047028	1.431053985	0.432949827	0.012397891	0.019795285
CD6	3.484249787	2.233484369	-0.641551897	2.03E-07	8.00E-07
LRRCC1	4.216921463	4.845918849	0.200580093	0.002056044	0.003872073
ICOS	1.321186938	1.033414381	-0.354415746	0.007039398	0.011854951
LGI3	1.910954741	0.437663538	-2.126399507	1.72E-08	8.19E-08
IFFO2	5.30884171	4.256235215	-0.318819244	0.000345553	0.00075796
VTA1	5.091293771	6.774545423	0.412091831	1.28E-15	2.17E-14
GLB1L	3.425826537	3.089165784	-0.149234807	0.00047951	0.001026121
SPIB	1.853196949	0.791349813	-1.227628733	4.30E-09	2.32E-08
ZBTB33	7.22235263	7.765706366	0.104648296	0.019020145	0.02920835
WDR24	4.802614488	4.163918192	-0.205878282	0.000482085	0.001030978
EIF3H	37.24289031	44.2031767	0.247185013	2.68E-06	8.64E-06
UPK3B	5.754941695	2.538877152	-1.180610723	0.00052508	0.001114804
SPRED2	14.17045566	12.77042525	-0.150079583	0.001612939	0.003104706
SCD	74.17328433	98.28985026	0.406142795	8.94E-06	2.63E-05
S1PR2	6.153612013	5.587277894	-0.139287907	0.001648884	0.003168476
TFEC	1.577154047	1.18462051	-0.412898611	0.002424155	0.004503146
HOXB9	5.925241355	6.111223062	0.04458722	5.88E-07	2.14E-06
PPP2R5B	6.773875996	6.380155423	-0.086390008	0.033964317	0.049071279
C22orf46	3.974797698	3.585328436	-0.148776151	0.006830634	0.01153791
PHF5A	20.54469473	24.09407255	0.229912375	9.06E-06	2.66E-05
HOXC10	2.377854185	4.271257509	0.84500063	0.025229401	0.037639223
XYLB	1.053239622	1.37861443	0.388385322	1.40E-06	4.73E-06
NSUN5P1	3.752736374	2.645941419	-0.504161825	3.30E-06	1.05E-05
MDC1	5.668966656	7.101669828	0.325072504	0.000245883	0.000555861
CDH15	1.316674077	0.936259166	-0.49191843	7.72E-06	2.29E-05
NUFIP1	2.323759693	2.842201093	0.290547749	2.60E-06	8.40E-06
ARID3A	2.582785144	3.414643605	0.402807375	0.024133743	0.036168471
AHCYL2	30.81546309	22.83830347	-0.432198987	1.08E-08	5.41E-08
IL17RC	8.134576586	7.011554828	-0.214332853	1.34E-05	3.82E-05
LMF1	2.736429447	1.547536612	-0.822321119	2.84E-26	2.54E-24
SWI5	10.77852059	11.46602833	0.089206574	0.007269416	0.012211859
ALG5	18.94134296	16.48687223	-0.200220896	4.00E-05	0.000104413
SLC7A1	5.771415475	8.912386251	0.626886567	4.83E-13	5.19E-12
SMIM7	7.631133722	6.682831471	-0.191437915	5.94E-09	3.10E-08
PET100	8.85411767	7.783283423	-0.185969654	0.000268087	0.000600427
RAB4B	4.532122003	3.460843029	-0.389063191	2.73E-12	2.58E-11
PURB	8.519844762	9.713874154	0.189219652	0.001907988	0.003617462
EIF4G2	111.8895395	125.6596455	0.167446249	0.000134051	0.000316893
CTSO	21.23707897	15.89576553	-0.417942848	3.27E-11	2.53E-10
MAP2K1	17.39805757	19.1798941	0.140668511	0.007100088	0.011951196
AC104825.1	1.41637342	1.013615301	-0.482691467	4.92E-11	3.70E-10
ROBO1	2.973775506	4.098666679	0.462858928	0.015724553	0.024523983
B3GALNT2	2.014379674	2.554619924	0.342773032	1.54E-07	6.21E-07
MRS2	8.527418991	9.618219564	0.173660716	0.001748372	0.003340636
EEF1A1P6	10.95878143	8.536746587	-0.360329127	6.92E-05	0.000172945
PAQR8	4.157958087	2.961390165	-0.489600637	1.94E-05	5.36E-05
CHD7	1.94489359	2.898786474	0.575757844	4.75E-10	3.01E-09
VTI1A	2.270461019	2.701430006	0.250738034	5.42E-11	4.05E-10
COPS8	9.979120789	12.17007419	0.286353345	4.59E-11	3.47E-10
TNFRSF11A	1.260881325	1.164261059	-0.115017908	0.011532472	0.01853183
PHPT1	51.09122271	46.14816194	-0.146802276	0.014273638	0.022473989
SPN	4.351088604	2.504754168	-0.796707381	3.71E-13	4.06E-12
DHRSX	7.604499348	8.735069084	0.199965844	0.008595785	0.014182415
ARHGAP23	5.367850046	5.137498671	-0.063278254	0.026814016	0.039731116
TIA1	13.77019218	12.08834905	-0.18793147	0.000906312	0.001836975
GAS2L3	1.072415633	1.730824471	0.690595268	8.26E-14	1.01E-12
PWWP3A	3.590367678	3.187931273	-0.171511066	0.000500475	0.001066926
CD33	1.219975851	0.793320479	-0.620876894	4.92E-11	3.70E-10
PPHLN1	3.952468348	4.582509093	0.213383834	6.64E-09	3.44E-08
LEMD3	5.968760339	7.068817943	0.244037659	2.03E-07	8.00E-07
KPNA6	12.70659364	14.10263408	0.150387326	0.000867635	0.001764143
SCAT1	0.81147201	1.414668544	0.801850833	5.84E-08	2.57E-07
TNFAIP8L1	3.193867885	3.465197667	0.117633015	0.003108324	0.005646669
CELF2	9.351934199	6.459944788	-0.533742944	3.13E-11	2.43E-10
ACTB	1744.72103	1952.825712	0.162566819	0.004073695	0.007230167
CIITA	5.352481628	2.881058614	-0.893608927	1.36E-18	3.68E-17
YPEL1	1.290518651	1.125669177	-0.197168096	6.45E-05	0.000162262
FAM149B1	3.737966352	3.999068137	0.09741028	0.003814051	0.006811417
HILPDA	9.584913568	20.57025013	1.101722009	1.02E-17	2.41E-16
THBS3	8.423362806	7.221357418	-0.222126256	0.004907884	0.0085677
NELFA	6.4810507	7.347288199	0.180984146	0.000155318	0.000362786
CASD1	8.354132207	7.267205811	-0.20108921	0.000418024	0.000904291
AC062037.2	1.451551772	0.935516574	-0.633760911	4.48E-07	1.66E-06
GRSF1	12.87374618	15.86020019	0.300979052	3.86E-14	5.06E-13
RALA	19.75774978	25.3923034	0.361972624	3.31E-12	3.09E-11
P2RX7	2.231832019	1.684476535	-0.405928113	6.84E-06	2.05E-05
TAF11	18.74959191	22.73991587	0.278367722	7.67E-07	2.73E-06
CIAO1	20.30638401	21.95015493	0.112297764	0.000297868	0.000661315
NEIL1	3.398975864	1.560463167	-1.123125813	9.96E-26	8.25E-24
SPARCL1	56.77775076	39.27889652	-0.531571298	5.09E-11	3.82E-10
SLC27A4	12.14778975	14.59211476	0.264495136	1.34E-05	3.82E-05
SCRN1	18.05290242	20.54325737	0.186434154	0.000733432	0.001512683
PDCD2	5.87455333	6.64245078	0.177236471	0.002036365	0.003838224
SLC26A9	15.23123871	6.435788339	-1.242844492	1.32E-14	1.87E-13
ATP13A4	9.69643628	3.525555081	-1.459604192	2.58E-21	1.09E-19
GPR68	5.74489734	4.26660997	-0.429190879	0.001685565	0.003232981
FMNL2	11.66453535	11.00711331	-0.083692678	0.014502138	0.022799205
TSTD1	46.04953437	30.35119103	-0.601433437	7.91E-14	9.76E-13
SLC25A39	50.81867407	59.8823498	0.2367721	1.56E-06	5.23E-06
FMO2	6.507457656	3.597225821	-0.855209289	2.01E-11	1.61E-10
TNFSF13	11.43512588	7.766558107	-0.558124959	7.64E-16	1.34E-14
SLC39A6	21.07026989	29.10875625	0.466244403	2.99E-09	1.65E-08
SERPING1	95.92829183	83.75433894	-0.195792436	0.032718655	0.047459447
CHRAC1	12.96644649	15.35218	0.243660375	1.52E-07	6.14E-07
HIVEP2	4.301628846	4.897435146	0.187143337	0.001053284	0.002103298
OGN	3.132970348	1.16326177	-1.429355331	6.11E-10	3.78E-09
RASAL1	1.874391955	3.040877042	0.698064815	0.022605732	0.034101798
IL6ST	29.08162493	21.39756119	-0.442661509	1.32E-10	9.30E-10
RTL5	2.510786131	1.787225049	-0.490417833	1.97E-10	1.33E-09
CYTH3	12.61228641	9.876570449	-0.352747767	7.50E-05	0.00018593
RTL10	5.786016621	4.874476004	-0.247323327	0.001748372	0.003340636
CSRNP1	18.58635137	13.62144115	-0.448364239	4.56E-05	0.000117816
RBL2	13.56814437	10.50548818	-0.369080222	3.65E-10	2.35E-09
SEMA3A	2.068507871	3.869181956	0.903438128	5.95E-07	2.16E-06
POLA2	3.461255627	4.946678938	0.515164771	4.74E-12	4.29E-11
UTP25	3.273528057	3.667633629	0.164003187	0.000325323	0.000717432
ITGA5	10.89769658	20.09596384	0.882882545	1.57E-08	7.58E-08
LSG1	8.856168555	12.25774794	0.468939358	1.49E-11	1.22E-10
SAMSN1	5.830248411	5.010348796	-0.218646314	0.022818737	0.034377039
TAX1BP1	24.29467529	27.38919579	0.172966756	0.004821229	0.008430595
SULF2	7.916276874	10.23016105	0.36993488	0.001973596	0.00373085
FAM193B	8.076596833	5.187362478	-0.63874634	1.48E-13	1.72E-12
RN7SL138P	2.015508599	1.689229106	-0.254778928	0.004368899	0.007709519
MIR4435-2HG	2.233278568	3.286363525	0.557328858	1.09E-11	9.22E-11
AP1G2	8.404190211	6.560312167	-0.357344349	1.86E-06	6.16E-06
UCHL1	17.47987157	53.48981764	1.6135697	1.10E-11	9.26E-11
LY6G5B	1.1479845	0.868675447	-0.402213997	3.29E-05	8.71E-05
PARP2	5.134466639	6.440084551	0.32686521	3.39E-06	1.07E-05
TMEM38B	2.473982721	3.820197708	0.62681188	5.73E-10	3.57E-09
ZNF513	9.220499278	8.349406987	-0.143171138	0.009288336	0.015204316
LAMP3	38.74330132	18.1846925	-1.091222361	9.25E-13	9.47E-12
AC023043.3	1.052854591	1.393033466	0.403923717	0.000221329	0.000504065
SYTL2	4.72223002	3.951483	-0.257074116	0.000471862	0.001011036
ATIC	23.73111481	30.4692496	0.360574095	3.89E-13	4.24E-12
UCN	1.816313826	1.416259201	-0.358928167	0.013771086	0.021779219
CPVL	13.27744359	9.961491423	-0.414543738	0.000118629	0.000283513
CCDC130	7.436499432	5.568559996	-0.417319363	3.95E-12	3.64E-11
HNRNPD	27.47268237	32.99836833	0.264396911	4.45E-09	2.39E-08
NXF1	14.10802161	11.6350386	-0.278039694	1.39E-08	6.75E-08
AL353150.1	3.121608112	1.553302626	-1.006950498	1.81E-14	2.51E-13
SEMA6B	2.552715092	3.043712252	0.253799447	0.006183294	0.010542047
SPTBN2	5.851263167	7.063096059	0.271552611	0.000741099	0.001526863
HHAT	2.52185401	1.972462511	-0.35448688	3.60E-06	1.13E-05
NCAPG2	3.179102169	6.53824104	1.040283182	1.79E-30	2.68E-28
LRRC23	5.427777313	4.230172563	-0.359645015	0.008051478	0.013387405
METRN	6.986550007	5.759231485	-0.278703911	0.013391087	0.021213027
CLDN8	2.780963065	2.196459766	-0.340404511	1.04E-06	3.61E-06
TMBIM4	16.38842088	13.3061025	-0.300588797	1.84E-05	5.11E-05
VWA5A	8.374475118	6.331955748	-0.403347597	3.21E-10	2.09E-09
KRT6B	0.942089572	3.632395478	1.946985145	1.40E-05	3.97E-05
TIMM23	37.00523137	47.86588167	0.371268447	1.01E-17	2.40E-16
AMZ2	15.72636198	16.97527164	0.110249694	0.010324456	0.01673804
MED7	3.84857637	3.392581837	-0.181941259	2.36E-06	7.68E-06
MFNG	6.643659592	4.813085399	-0.465016133	1.90E-12	1.84E-11
FRMD4A	1.075002156	0.963806343	-0.157524352	0.000758623	0.00155916
TADA2B	6.629684533	6.270628626	-0.080330143	0.010260774	0.01664279
TMSB10P1	1.835577459	2.41376589	0.395051761	0.010081546	0.016371752
COL27A1	2.505065041	1.609935948	-0.63784477	1.67E-07	6.71E-07
INTS6L	1.759801822	1.345446342	-0.387328115	4.53E-08	2.02E-07
GCFC2	3.367880542	4.011483894	0.252295038	6.02E-05	0.000152205
WDR53	4.639679137	6.157583753	0.408339309	3.22E-11	2.50E-10
RNF169	2.280325551	2.49521388	0.129923678	0.024907694	0.037200375
SNRPGP2	9.239435563	12.35454312	0.419165034	1.22E-08	6.00E-08
ZNF462	1.897206098	1.695289228	-0.162344982	0.010197441	0.016546028
CGA	2.681432683	8.857899489	1.723960592	2.79E-07	1.07E-06
MAFG	7.873201229	9.703059674	0.301489393	0.000306206	0.000678041
REC8	4.909172992	3.908347624	-0.328921214	5.25E-05	0.000134265
IGSF6	9.061587974	6.183054498	-0.551444172	2.35E-08	1.09E-07
CTBP2	7.127055974	9.04799463	0.344291818	3.27E-14	4.35E-13
TRRAP	7.287974427	9.170976075	0.331557392	2.85E-05	7.64E-05
SMG7	13.8853847	15.90424093	0.195844369	3.54E-06	1.11E-05
ARNTL2	2.911481553	7.941646363	1.447684642	1.90E-17	4.31E-16
EHD2	44.12403154	38.04577264	-0.213828452	0.000190257	0.000437955
AL671883.2	2.785680038	2.451613841	-0.184297805	0.014588651	0.022921876
YBX2	0.956096675	1.976095473	1.047424244	2.54E-09	1.42E-08
TPRKB	7.429752167	9.690940423	0.383322586	6.47E-14	8.17E-13
CES4A	2.525605612	1.2702379	-0.991530651	1.34E-12	1.34E-11
PABPC1	308.047854	392.658973	0.350122381	3.29E-07	1.25E-06
PIDD1	3.661719567	2.820260005	-0.376693133	1.22E-05	3.51E-05
GFPT1	20.7981595	24.25899846	0.222064124	5.51E-05	0.000140446
SMO	2.943143783	4.711554341	0.678845059	0.000723952	0.001494728
NME3	31.70382604	23.95989226	-0.404035535	1.38E-09	8.11E-09
ZNF254	3.59211085	3.152124104	-0.188507534	0.003425024	0.006167236
RHBDL1	3.528699621	2.682760797	-0.395418201	0.000961186	0.001935704
MYG1	13.19689004	14.73203526	0.158758769	0.029426263	0.043180051
YPEL2	3.656797463	3.056848341	-0.258535746	1.22E-06	4.18E-06
MAST3	3.388306936	2.699477013	-0.327884638	4.69E-09	2.50E-08
ABCC6P2	1.40521162	0.715066233	-0.974638629	1.22E-17	2.84E-16
MXD1	4.544157314	5.750366599	0.339641154	0.000218542	0.000498307
TMOD3	9.045606357	10.66184361	0.237167806	0.00072773	0.00150207
ERC1	3.564923921	4.472276125	0.327137977	7.39E-05	0.000183502
CDC42BPA	8.946363339	6.528802772	-0.454482892	1.20E-06	4.14E-06
LAMA3	5.248319637	9.854502516	0.908927455	0.025000145	0.037334324
POM121	3.988837836	4.500951085	0.174261414	0.022818737	0.034377039
BSDC1	16.49558252	14.78924314	-0.157531503	2.08E-05	5.72E-05
NRTN	1.01690953	1.29488576	0.348633489	0.02985528	0.04374304
DHX16	13.2935307	14.47583	0.122921741	0.020844131	0.031735066
ITCH	10.6656597	12.85535258	0.269395975	1.22E-10	8.62E-10
AC084824.5	1.368180126	1.161527889	-0.236234384	0.004559282	0.008016143
AC015849.3	2.469538738	1.976093548	-0.321590354	7.26E-05	0.000180461
TBC1D15	5.496728273	6.312319344	0.199597031	0.017270083	0.02674595
PAMR1	1.626121203	1.344938896	-0.273894164	0.003553206	0.006381875
TNKS1BP1	33.39493596	28.0227833	-0.253029092	3.11E-05	8.29E-05
VPS39	10.15564061	8.645211555	-0.232308073	1.47E-07	5.97E-07
THAP6	2.113471599	1.965390257	-0.104798917	0.000998615	0.002005099
LINC00467	3.726945106	3.098909837	-0.26623279	0.001370589	0.002677913
IL6R	11.74092207	7.327337647	-0.680184712	2.01E-14	2.77E-13
MARF1	9.13834793	7.603868419	-0.265199805	3.54E-08	1.61E-07
NEMF	3.266304185	3.583713459	0.133796136	0.025561114	0.038079405
FLYWCH1	4.747653958	3.541830464	-0.422719628	3.68E-12	3.41E-11
PIGP	2.367734836	2.178888116	-0.119915404	0.032312223	0.046920308
FEZF1-AS1	3.662357791	1.75257522	-1.063296375	1.30E-07	5.32E-07
DHCR24	175.5840123	137.6020349	-0.351659682	1.83E-06	6.04E-06
CORO2A	10.15047943	9.18991359	-0.14342467	0.006613147	0.011204181
PRIM2	2.719975216	3.938147581	0.533923671	2.05E-18	5.40E-17
RRBP1	64.7596094	58.30639609	-0.151440131	0.018910928	0.029070385
CD83	13.95729727	8.967379692	-0.638261211	1.27E-13	1.49E-12
TEX10	3.024090405	3.719661718	0.298670153	3.92E-07	1.47E-06
SIRT3	5.359454018	3.930707018	-0.447297203	6.48E-22	3.05E-20
SLC7A5	21.853957	43.17734293	0.982379938	2.49E-15	4.01E-14
CNPY2	11.41881894	12.89549219	0.1754534	0.003685737	0.006597973
KIFC3	8.259722551	7.364794479	-0.165448055	0.011485585	0.018471874
CLASP1	5.880761617	6.322077022	0.104395601	0.025561114	0.038079405
TMEM125	58.95665722	31.8118961	-0.890088363	4.09E-25	3.14E-23
ZFY	0.936558957	1.218334216	0.379468229	0.01662773	0.025816286
FOXO4	5.800645225	5.107474319	-0.18360334	0.00041577	0.000899559
SCG5	4.374688825	7.396756701	0.757712422	0.000254975	0.000573726
MUCL3	14.33401781	2.24879585	-2.672218451	1.79E-14	2.48E-13
NR0B2	5.812629423	2.781299219	-1.063431973	3.98E-09	2.15E-08
KLK6	2.155989696	7.263253541	1.752265659	1.14E-05	3.29E-05
USP42	2.651032796	3.290244313	0.311640195	1.39E-08	6.75E-08
AC090559.1	1.917850753	1.257923741	-0.608445989	4.23E-09	2.28E-08
NTAN1	5.213501308	5.846624194	0.165351271	0.015910844	0.024785894
CCDC137	11.6867705	13.60946374	0.219733907	3.47E-05	9.15E-05
RAMAC	6.53878248	7.7607373	0.247171689	9.35E-07	3.28E-06
STMN1	17.69705858	35.97757898	1.023588517	1.00E-22	5.40E-21
ZNF260	4.641394517	5.408496139	0.220669169	6.53E-05	0.00016402
ZNF791	4.347571744	3.725047612	-0.22295097	2.64E-10	1.74E-09
HLA-A	694.4198873	587.0635916	-0.242291479	0.004101451	0.007274648
CEP95	3.98903733	3.659370155	-0.124445269	0.028428548	0.041898132
EDARADD	0.883981897	1.428549828	0.692462628	0.001281501	0.002517328
CCR5AS	1.637662593	1.229688271	-0.413345515	0.004918814	0.008583452
ALOX5AP	27.56461059	21.85626578	-0.334770288	9.77E-05	0.000236921
AC009506.1	1.958248368	1.489397354	-0.394835056	4.30E-11	3.26E-10
ZNF518A	2.798124391	3.11330018	0.153984587	0.011509007	0.018500729
SEMA3G	2.128428184	1.493645116	-0.510951001	0.000278718	0.000622174
STEAP2	4.024654797	5.680893673	0.497252855	0.000149184	0.000349728
MFSD9	4.095021317	4.892266119	0.256631921	2.04E-06	6.69E-06
TAB1	7.515102736	6.852909855	-0.133076117	1.84E-07	7.33E-07
ZNF710	12.70918019	10.46804506	-0.279878933	0.013257635	0.021021353
WLS	20.89037416	18.26424339	-0.193816343	9.13E-05	0.000222618
WDR6	26.95783531	22.99304444	-0.229507152	5.82E-06	1.76E-05
YWHAZ	98.37289357	143.6375808	0.546100516	1.68E-24	1.16E-22
AP006621.2	2.045107351	1.124742238	-0.862582164	8.19E-10	4.98E-09
HAT1	5.588835678	7.557824771	0.435423312	6.45E-19	1.85E-17
SH2D3C	4.853496107	3.098851783	-0.647290582	5.63E-12	5.04E-11
FADS1	5.75832312	9.138846307	0.666363304	1.34E-12	1.33E-11
LRRC8C	1.835329616	1.667743846	-0.138141469	0.008668363	0.014286452
CRYZL1	2.993933516	2.630361828	-0.186780917	2.76E-07	1.06E-06
AC008736.1	2.387996676	2.641358146	0.145479104	0.016004716	0.024920627
PPM1M	9.678330233	6.63404796	-0.544868724	9.72E-23	5.29E-21
ARF3	46.62889352	54.00576736	0.211889287	1.21E-05	3.48E-05
ARFGAP2	17.28245254	15.29337969	-0.1764007	3.74E-07	1.41E-06
C16orf87	1.387528587	1.689303655	0.283911183	6.23E-08	2.72E-07
ZNF185	8.438479885	12.33367752	0.547547992	0.001987921	0.003754777
AC139530.1	1.857491321	1.51600945	-0.293076724	0.002626902	0.004851074
E4F1	5.097113488	4.37062217	-0.22184181	0.000247262	0.000558323
MRPS9	12.15598949	13.89903565	0.193317456	0.00028261	0.000630029
PLEK	14.2650451	11.37280085	-0.326896708	0.000778544	0.001597187
SYNJ2	2.707567152	3.665977911	0.437200973	3.05E-08	1.40E-07
TNS2	12.40070819	7.567935278	-0.712450858	2.61E-17	5.83E-16
SPRY1	13.78699874	11.15910448	-0.305087179	5.06E-06	1.55E-05
EXO1	1.360832041	3.805507359	1.483599794	1.60E-36	8.97E-34
TUBD1	2.929102136	3.311376599	0.176972596	0.009988837	0.01623682
HLA-DQB1	99.4947796	47.46463777	-1.067767758	7.36E-17	1.50E-15
RNASEL	3.67249858	2.834879378	-0.373474582	1.26E-11	1.05E-10
GALNT7	11.14527461	13.12269668	0.235632057	0.000338064	0.000743224
SELENOW	57.02702356	39.326933	-0.536128057	1.43E-15	2.41E-14
LCORL	1.071670602	1.254300897	0.227021947	0.021122482	0.0321154
NRARP	2.573939989	3.749013205	0.542532489	2.37E-08	1.10E-07
SLC22A3	13.76237085	6.363516227	-1.112832958	1.12E-17	2.64E-16
ADCY7	3.232547199	2.460062494	-0.39397647	0.000655538	0.001364743
COX5B	61.32673734	70.72323577	0.205668083	0.014880335	0.023339432
UPF2	7.150978678	8.044413608	0.169846559	0.00366055	0.006557231
FEZ1	1.336759744	1.126310619	-0.247135438	0.000929803	0.001879793
APOBEC3H	1.66349166	0.935842834	-0.829876465	1.08E-11	9.11E-11
TRIM2	15.36692831	11.96522155	-0.360981704	0.0005045	0.001075167
MIR3682	3.826708244	3.11834446	-0.295323611	0.001222044	0.002414591
ATP2C1	13.60449565	17.53791387	0.366393676	3.27E-07	1.24E-06
TK2	6.3776693	4.800041705	-0.409982351	2.62E-10	1.73E-09
VCAN	13.84243707	23.20369315	0.745256483	4.47E-09	2.40E-08
NUP37	4.865506339	7.313809167	0.588033034	1.44E-21	6.40E-20
YKT6	30.43355661	41.46783264	0.446329702	1.19E-14	1.70E-13
ATE1	4.989961176	5.909221159	0.243939403	6.94E-05	0.000173434
SDHAF3	6.563522339	8.576557066	0.385928365	4.52E-07	1.67E-06
SEPTIN1	4.142877761	2.586283085	-0.679753057	2.87E-09	1.59E-08
IKZF1	3.22561863	2.107379522	-0.614125721	2.18E-07	8.55E-07
MLF1	6.736692228	8.709660349	0.370576069	0.014880335	0.023339432
SIGIRR	15.29670132	11.4749344	-0.414734669	4.46E-12	4.07E-11
UBAC1	11.18369289	12.74675599	0.188733483	0.001182849	0.002341937
CYCS	23.78490315	36.24159526	0.60760031	1.26E-18	3.42E-17
NMU	4.205610502	8.32299321	0.984787217	3.66E-08	1.66E-07
TRPM7	3.547509747	3.283006242	-0.111789155	0.001487221	0.002882439
CCDC121	1.690589373	1.503387062	-0.169309793	0.000304521	0.000674643
MLLT11	2.470896715	5.832911621	1.239181508	1.57E-06	5.28E-06
MT-TC	6.984301856	5.702446603	-0.29253488	7.37E-05	0.00018302
DAP3	25.73694141	29.7738207	0.210203753	5.82E-06	1.76E-05
FAM83A	13.89623289	36.46968379	1.392003853	1.07E-13	1.28E-12
RBBP8NL	2.307809512	1.801835318	-0.357056988	0.000202502	0.000463691
TNFRSF14	13.97692848	8.181373207	-0.772632435	1.80E-21	7.88E-20
DNAJC10	6.30911807	9.170513996	0.539564247	5.04E-15	7.69E-14
DZIP1	0.976198115	1.347053837	0.464561641	0.006278096	0.010688833
HLA-DMA	93.52063946	47.79492346	-0.968427404	2.04E-25	1.60E-23
FBXL18	1.412772441	1.923692796	0.445349321	1.67E-07	6.68E-07
AC008268.1	10.08623084	1.93964562	-2.378522153	5.33E-17	1.12E-15
UBALD2	31.39751618	35.83118802	0.190565445	0.002676806	0.004934459
MON1A	2.527540653	2.167143106	-0.221939873	2.28E-06	7.43E-06
PTGES3P1	7.083773203	8.798335855	0.312712651	9.59E-07	3.36E-06
MICAL1	8.856535211	5.924258888	-0.580107721	3.97E-13	4.33E-12
CCNH	5.030147075	4.596436229	-0.130084858	0.008704856	0.014341346
CRELD2	12.30996765	11.36180135	-0.115635386	0.009405217	0.015375138
CHASERR	13.89689574	10.33949913	-0.426596353	8.03E-12	6.97E-11
CCND3	26.33408677	21.64321788	-0.283016417	6.22E-09	3.24E-08
LAMB2	29.67384642	24.31460854	-0.287368581	3.21E-07	1.22E-06
AC090198.1	1.487391156	1.191302314	-0.320244529	2.87E-06	9.17E-06
DNAL4	11.40148126	10.75746074	-0.083883693	0.001265602	0.002490444
CTC1	4.688246463	3.988264109	-0.233287464	3.78E-05	9.88E-05
C1orf109	3.740568599	4.352524344	0.218594778	0.000476948	0.0010208
AL021707.8	1.734605519	1.20189658	-0.529294843	1.55E-07	6.25E-07
THSD1	1.627010565	1.037579938	-0.649001129	1.66E-11	1.35E-10
MARCHF5	9.861180194	12.44789765	0.336069878	4.79E-17	1.02E-15
SLC25A30	2.622532599	2.166669829	-0.275481383	3.54E-09	1.93E-08
TCTN3	16.69301641	19.23514237	0.204499836	1.41E-05	4.00E-05
PSMB10	20.40627993	17.65967536	-0.208554381	5.48E-05	0.000139645
B3GALNT1	2.947011751	4.446637524	0.593461992	2.92E-05	7.82E-05
MAFG-DT	3.641869098	4.208591108	0.208658282	0.00150567	0.00291443
BANF1P3	1.048697884	1.104429018	0.074701583	0.031738457	0.046182462
PTGIR	1.648990769	1.292513739	-0.351403707	3.70E-06	1.16E-05
GSDMD	19.92186443	17.16554096	-0.214837348	1.40E-05	3.99E-05
NOL6	12.61312848	14.37484104	0.188619846	0.001782743	0.003401494
ABCF3	10.81300924	12.26547381	0.181834888	1.03E-05	3.01E-05
XIST	4.325415101	2.108488287	-1.036629584	2.38E-06	7.72E-06
MAZ	13.55610811	16.99422866	0.326101834	3.38E-07	1.28E-06
KDM8	1.206628418	0.984569852	-0.293415997	5.71E-09	3.00E-08
ITGAM	6.826217392	5.179377614	-0.398307615	3.63E-06	1.14E-05
REPS2	2.230908586	1.486283752	-0.585921827	9.47E-12	8.05E-11
ELAPOR1	14.20757026	11.15554825	-0.348898432	4.07E-05	0.000106001
RAB11FIP3	8.557195617	6.852621743	-0.320482017	2.95E-06	9.41E-06
NIP7	9.522826159	11.8997975	0.321475322	1.82E-10	1.24E-09
RTTN	0.963120777	1.24468693	0.369994283	1.94E-05	5.36E-05
PHYHD1	8.269784689	5.294409863	-0.643379884	6.79E-11	5.00E-10
KANK2	12.78893591	9.93200974	-0.36473865	1.53E-09	8.92E-09
NECTIN2	40.58510863	48.01199906	0.242444531	0.001001157	0.002009607
SRP14-AS1	1.806039774	1.281451228	-0.495051094	7.51E-08	3.21E-07
SNHG17	5.105322568	5.751472578	0.171929266	0.015817458	0.024657485
POP1	1.610860579	2.460458961	0.61109582	7.87E-19	2.21E-17
EIF1AD	9.158632586	10.60145524	0.211058194	2.52E-09	1.41E-08
AC092171.5	1.723592444	1.380495826	-0.320232154	9.94E-07	3.47E-06
OMG	1.424971001	0.591451547	-1.26860067	3.58E-14	4.73E-13
BCAM	82.84526836	58.85540233	-0.493244455	1.57E-09	9.08E-09
E2F1	7.33090511	12.70944219	0.793837476	1.83E-17	4.17E-16
RGL3	8.12293296	5.874499538	-0.467534787	1.05E-07	4.38E-07
RPL39P36	1.15018116	1.304702238	0.181859478	0.021444515	0.03252818
DAPK2	2.107677259	1.036384392	-1.024094776	6.61E-24	4.31E-22
RPP30	4.179693467	5.158281154	0.303493269	1.02E-15	1.75E-14
ZNF683	1.964055292	1.845604289	-0.089742284	0.019462548	0.029806372
CFAP44	1.284066368	0.893391196	-0.523355828	1.49E-07	6.06E-07
MT1H	0.840747162	1.74768047	1.05569753	2.86E-09	1.58E-08
TPT1P4	1.554178404	1.208439993	-0.363006284	0.016545904	0.025695152
TMIGD3	2.162318142	1.748713947	-0.306284489	9.95E-05	0.000240937
FYCO1	8.25355274	6.677772834	-0.305648244	1.47E-07	5.97E-07
ZNF532	5.142070747	6.047562347	0.234004278	9.54E-05	0.00023197
LRRC37A16P	3.583177383	3.315564877	-0.11198478	0.012133048	0.019411439
NOD2	1.428338363	1.216755123	-0.231298934	7.99E-05	0.000197041
AHSA2P	6.040057421	3.908724227	-0.627864463	9.93E-09	4.98E-08
MR1	8.005340194	5.641392451	-0.504911409	1.75E-15	2.91E-14
SOX12	7.180454487	8.807166771	0.294602822	0.003409301	0.00614466
HDAC11	5.464512587	4.177299054	-0.387522389	1.82E-11	1.47E-10
GPN2	6.337543211	5.825552885	-0.121528701	8.38E-05	0.000205691
MIR155HG	1.572237224	1.203926352	-0.385071772	0.000151785	0.000355331
PGAP3	19.82376389	15.36990109	-0.367123029	1.02E-12	1.04E-11
AC012181.1	1.520093953	0.961818781	-0.660323493	1.96E-12	1.90E-11
RSPO3	1.76948806	5.34050972	1.593645418	2.89E-05	7.73E-05
TMEM65	3.548861348	5.200860912	0.551394246	1.39E-11	1.14E-10
PROSER1	7.051794551	7.971018489	0.176773632	0.007983541	0.013282622
BAP1	15.21742423	14.77724631	-0.042346729	0.031174743	0.04545433
NFE4	0.911643671	3.315751357	1.862793884	0.000399291	0.00086682
ANGPTL4	19.05443939	29.86925447	0.648534066	3.83E-06	1.19E-05
KLHL6	2.265075773	1.393415715	-0.700933574	1.82E-07	7.25E-07
SYNCRIP	17.5831888	21.55447753	0.293790859	2.26E-11	1.79E-10
TBC1D22A	8.186869551	7.303405789	-0.164742516	2.27E-06	7.41E-06
RALGPS2	3.502386158	4.534544963	0.372619627	2.26E-09	1.27E-08
BAD	24.78168867	22.29313961	-0.152674689	0.001055956	0.002107697
FAM20B	10.64118684	13.09276243	0.299110455	1.08E-08	5.41E-08
ARRDC4	6.745900056	4.905619764	-0.45957553	3.66E-10	2.36E-09
LAGE3	23.12132859	29.40256545	0.346717739	0.000546441	0.001156519
ARHGAP44	3.288726259	1.944898467	-0.757834087	1.63E-15	2.72E-14
PEAK1	2.103932803	1.752281652	-0.263853943	0.00064361	0.001342811
TIGD5	2.374779354	2.803849612	0.239615495	0.000949001	0.001913735
SCNM1	9.609222586	10.84700388	0.174804979	0.000885641	0.001798858
MAL	5.2848611	3.298037571	-0.68025772	4.08E-12	3.74E-11
SREK1	4.117219987	3.441259392	-0.258733893	2.24E-07	8.77E-07
ZDHHC16	21.4395568	19.04794998	-0.170639346	0.000743027	0.001530369
SLC39A9	13.19973801	14.9276378	0.177476591	6.09E-05	0.00015383
GALNT11	9.387690392	7.53943615	-0.316313629	3.62E-09	1.97E-08
PTCD3	5.565314524	6.415284789	0.205050087	2.85E-05	7.64E-05
KIAA0753	3.379579167	3.033430963	-0.155893133	0.001889614	0.003584639
SLC40A1	56.39401905	39.33284874	-0.519807484	1.74E-08	8.28E-08
ADGRB2	0.837387011	1.1701897	0.48277598	0.008505827	0.014054599
ATXN1-AS1	1.408344405	1.183341614	-0.251133564	0.000154873	0.000361932
CLNS1A	15.2964015	18.04041448	0.238040188	2.55E-08	1.18E-07
DBR1	5.271764211	6.031923877	0.194332377	0.000988504	0.001985684
ADSS1	2.850635915	3.581149266	0.329138864	0.016099073	0.025047331
MSH6	5.42152848	8.09859826	0.578972577	3.19E-21	1.33E-19
TRBJ2-2P	1.907437639	1.098460419	-0.796153004	2.21E-05	6.05E-05
ST3GAL4	7.122892396	10.45316485	0.553404704	1.52E-05	4.28E-05
H2BC9	1.521371717	4.926246666	1.695116178	0.000468537	0.001004869
CYLD	4.823708044	3.81733792	-0.337575687	2.37E-09	1.33E-08
IMPDH2	49.42782053	54.33027304	0.136433004	0.002967105	0.00541636
CDC73	9.838054493	11.76417101	0.25795471	2.08E-09	1.18E-08
IGFBP5	55.16805498	86.1748147	0.643433174	0.000155318	0.000362786
AHNAK	34.43953747	33.02833907	-0.060361346	0.022101558	0.03343461
DHX33	3.778444877	4.85804559	0.362583453	5.97E-10	3.71E-09
OLFML1	3.257065865	2.569885582	-0.341868766	0.000422567	0.00091251
TBC1D8	6.948309291	6.318352379	-0.137113575	0.012812651	0.020387606
POLR2C	26.6291143	23.18556595	-0.199777501	0.001040022	0.002080815
CDCA5	3.701745948	9.497204937	1.359297099	5.63E-33	1.29E-30
RAB22A	7.319772242	7.97043533	0.122859765	0.000123214	0.000293536
WDR90	3.713090902	2.904428445	-0.354366347	9.31E-05	0.000226659
RB1CC1	8.892913401	10.53547995	0.244527997	1.33E-05	3.80E-05
RIOK1	6.870988432	9.595431101	0.481829971	4.76E-17	1.01E-15
ZNF211	4.184869154	2.989393038	-0.485329924	3.28E-13	3.63E-12
PAXIP1-DT	4.658743152	4.09380866	-0.186497119	0.003602388	0.006464193
JCHAIN	485.3921503	267.4611459	-0.859821451	7.99E-05	0.000197041
FRMD6	2.60231349	3.785881191	0.540834369	0.000131356	0.000310957
ZFAND2A	6.958233714	10.09152767	0.536351547	1.39E-06	4.71E-06
AC084018.1	2.726432691	2.003918898	-0.444190418	3.15E-05	8.37E-05
GTPBP10	2.173859719	2.481894435	0.191182909	0.001185823	0.002347136
FAM183A	4.895082343	2.421469587	-1.015450245	1.98E-05	5.46E-05
FAM111A-DT	2.282123671	1.967280313	-0.214174437	3.17E-06	1.01E-05
PAICS	14.40259981	23.47400533	0.704734771	5.30E-26	4.53E-24
SMAGP	5.462488756	6.562587313	0.264706307	0.000134831	0.000318569
AVIL	2.025885211	1.508429776	-0.425504897	1.87E-05	5.20E-05
WASH3P	2.738138302	2.19007425	-0.322215536	7.76E-07	2.76E-06
JOSD1	19.86641499	22.30536567	0.167059246	0.002146777	0.004027779
EIF4E	2.225921617	2.752033559	0.306095272	1.78E-11	1.44E-10
NBEA	1.490429812	1.217874059	-0.291363485	0.02096303	0.031901701
FAM98C	3.545012686	2.974208929	-0.253284795	2.04E-07	8.05E-07
MTA3	4.1699637	4.890978732	0.230088366	2.04E-05	5.62E-05
SORCS2	5.466570867	2.278551213	-1.262519329	6.11E-15	9.25E-14
AC024075.2	3.901628951	2.619399856	-0.574840276	1.09E-15	1.87E-14
AC064807.1	1.193276052	1.484462775	0.315013082	0.001652923	0.003174882
PREX1	8.207497711	6.594781858	-0.315617504	0.001139065	0.002260551
TUSC2	13.26293948	12.69385944	-0.063269784	0.027560695	0.040743603
RPS6KA2	18.39366137	13.28136416	-0.469805348	1.26E-11	1.05E-10
CLIP1	5.566503	7.262289696	0.383653202	2.04E-07	8.02E-07
KIF18B	1.870934037	4.436434409	1.245641944	4.12E-26	3.59E-24
SIN3B	6.332207419	5.740723374	-0.141475975	0.001697958	0.003253516
DNMT3B	1.237625141	2.282517537	0.883051535	1.60E-10	1.11E-09
SLC22A4	1.656111272	1.131722541	-0.549279306	0.019838058	0.030309266
NFKB1	12.19750173	11.37084336	-0.101246426	0.007849205	0.013086531
[truncated: 7,362 more rows]
